# Supplementary material for: N′-[1-(5-Bromo-2-hydroxy­phen­yl)ethyl­idene]-3,4,5-trihydroxy­benzohydrazide dimethyl sulfoxide solvate trihydrate
Source: Acta Crystallogr Sect E Struct Rep Online. 2010 Feb 27;66(Pt 3):o721. doi: 10.1107/S1600536810007002 (PMC2983555; doi:10.1107/S1600536810007002)
Supplement: Supplementary file 2 [file e-66-0o721-Isup2.hkl]

# 
# h,k,l, Fc-squared, Fo-squared, sigma(Fo-squared) and status flag 
# 
data_I
_shelx_title ' SN6_623 in C2/c' 
_shelx_refln_list_code          4 
_shelx_F_calc_maximum      746.12 
_exptl_crystal_F_000      2112.00 
_reflns_d_resolution_high  0.8407 
 
loop_ 
 _symmetry_equiv_pos_as_xyz 
 'x, y, z' 
 '-x, y, -z+1/2' 
 'x+1/2, y+1/2, z' 
 '-x+1/2, y+1/2, -z+1/2' 
 '-x, -y, -z' 
 'x, -y, z-1/2' 
 '-x+1/2, -y+1/2, -z' 
 'x+1/2, -y+1/2, z-1/2' 
 
_cell_length_a    21.5690 
_cell_length_b     7.0302 
_cell_length_c    28.4771 
_cell_angle_alpha  90.000 
_cell_angle_beta  103.061 
_cell_angle_gamma  90.000 
 
_shelx_F_squared_multiplier     1.000 
 
loop_ 
 _refln_index_h 
 _refln_index_k 
 _refln_index_l 
 _refln_F_squared_calc 
 _refln_F_squared_meas 
 _refln_F_squared_sigma 
 _refln_observed_status 
   4   0   0     1745.89     1953.83    112.36 o 
   6   0   0    34272.23    33061.29    400.64 o 
   8   0   0     1961.12     1478.85    128.82 o 
  10   0   0     5335.82     5646.41    229.26 o 
  12   0   0      115.17      101.58    123.71 o 
  14   0   0    12916.20    12782.45    366.02 o 
  16   0   0     1031.86     1337.25    181.88 o 
  18   0   0      669.12      789.94    145.64 o 
  20   0   0     7342.87     7582.56    283.03 o 
  22   0   0    19191.47    19747.54    774.61 o 
  24   0   0    10977.80    11452.11    373.16 o 
   1   1   0     3137.53     3267.67     51.62 o 
   3   1   0     9799.24     9094.96     83.87 o 
   5   1   0    20223.00    21974.58    210.70 o 
   7   1   0     1640.39     1716.22     86.90 o 
   9   1   0      303.98      395.67     65.87 o 
  11   1   0      159.99      243.15     75.71 o 
  13   1   0     2436.93     2630.06    199.78 o 
  15   1   0     1515.61     1457.23    111.49 o 
  17   1   0    15978.74    15643.33    266.78 o 
  19   1   0    13618.55    13241.65    310.61 o 
  21   1   0     1571.83     1968.13    236.78 o 
  23   1   0     1470.57     1570.72    263.89 o 
   0   2   0    57944.19    57985.08    337.90 o 
   2   2   0    97008.29   100815.16    449.31 o 
   4   2   0       20.13        8.83     42.63 o 
   6   2   0     5056.64     4928.00    118.27 o 
   8   2   0     1942.28     1883.65    113.28 o 
  10   2   0     2875.90     3116.78    121.01 o 
  12   2   0      476.22      538.64    113.45 o 
  14   2   0     3336.56     3462.31    207.75 o 
  16   2   0     3648.90     3733.49    157.51 o 
  18   2   0       42.16      136.66    108.49 o 
  20   2   0       23.28      -80.58    147.56 o 
  22   2   0     1513.00     1067.30    206.50 o 
  24   2   0      340.02      507.98    203.55 o 
   1   3   0    20560.04    19959.44    160.52 o 
   3   3   0    17559.26    17222.43    170.77 o 
   5   3   0    18340.17    17674.75    191.26 o 
   7   3   0     6074.34     6261.16    184.46 o 
   9   3   0    15344.53    15384.82    177.60 o 
  11   3   0       62.35      -19.30    224.84 o 
  13   3   0    12430.23    12109.98    219.86 o 
  15   3   0     4259.00     4054.15    166.36 o 
  17   3   0     9345.62     9671.13    673.60 o 
  19   3   0    38844.21    39140.49    589.26 o 
  21   3   0     5882.43     5753.05    290.84 o 
  23   3   0     2500.80     2513.43    332.26 o 
   0   4   0    26872.47    26445.31    269.63 o 
   2   4   0    33037.69    32900.67    264.38 o 
   4   4   0     1984.96     1971.26    121.88 o 
   6   4   0     9025.59     8489.75    197.73 o 
   8   4   0      329.54      366.38     73.32 o 
  10   4   0     1604.07     1715.46    100.71 o 
  12   4   0      202.31       33.81    115.51 o 
  14   4   0     4771.46     5008.58    351.84 o 
  16   4   0      170.43      214.92    165.25 o 
  18   4   0    14635.45    14264.19    386.04 o 
  20   4   0     2472.77     2749.49    252.80 o 
   1   5   0      412.87      388.51     69.93 o 
   3   5   0     1556.49     1500.66     97.04 o 
   5   5   0        1.06       24.85     70.61 o 
   7   5   0      602.65      781.16     95.60 o 
   9   5   0     8454.58     8709.57    269.71 o 
  11   5   0      369.05      534.52    146.81 o 
  13   5   0      768.70      863.38    160.29 o 
  15   5   0     1186.62     1310.03    183.58 o 
  17   5   0       63.95      161.75    168.62 o 
  19   5   0      383.38      590.36    196.93 o 
   0   6   0    11211.29    11031.38    283.10 o 
   2   6   0    13207.62    12983.39    214.28 o 
   4   6   0     2782.34     2970.28    149.58 o 
   6   6   0     2669.54     2797.40    146.77 o 
   8   6   0       50.63      222.68    172.80 o 
  10   6   0     4300.39     4633.76    362.05 o 
  12   6   0      364.63      206.13    157.41 o 
  14   6   0      525.58      605.57    199.18 o 
  16   6   0     8623.13     8357.47    333.17 o 
   1   7   0    10033.32     9748.14    435.26 o 
   3   7   0     4608.90     4936.49    367.16 o 
   5   7   0     4505.53     4557.44    240.80 o 
   7   7   0     1619.53     2034.44    195.78 o 
   9   7   0      444.73      639.64    168.82 o 
  11   7   0      324.35      209.89    180.46 o 
  13   7   0     1181.37     1069.13    279.77 o 
 -23   1   1      287.76      356.84    261.65 o 
 -21   1   1     1903.35     2042.55    139.57 o 
 -19   1   1    15190.86    14206.55    361.21 o 
 -17   1   1    42134.98    41383.16    411.06 o 
 -15   1   1    32019.71    31056.32    332.80 o 
 -13   1   1     4062.09     3893.19    135.25 o 
 -11   1   1    15438.74    15152.08    201.21 o 
  -9   1   1   145570.30   149095.97    762.84 o 
  -7   1   1    27621.99    28580.79    229.01 o 
  -5   1   1      472.19      515.53     40.56 o 
  -3   1   1    32780.46    35164.71    620.54 o 
  -1   1   1       32.98      -19.95     22.56 o 
   1   1   1     4618.01     5053.76     61.32 o 
   3   1   1     8579.66     9341.40    154.19 o 
   5   1   1    16599.21    17717.21    252.29 o 
   7   1   1    76493.91    75111.83    475.19 o 
   9   1   1     7145.21     8050.28    151.61 o 
  11   1   1    23024.68    23120.09    254.24 o 
  13   1   1    27093.92    26744.18    337.75 o 
  15   1   1     1131.27     1158.54    111.03 o 
  17   1   1      680.15      722.97    116.33 o 
  19   1   1      876.68      697.76    131.23 o 
  21   1   1     3735.37     3733.60    191.53 o 
  23   1   1    10823.65    10700.82    298.99 o 
 -24   2   1      191.21      262.07    193.66 o 
 -22   2   1      432.91      430.64    182.26 o 
 -20   2   1      179.75      316.77    278.06 o 
 -18   2   1     3265.99     3233.18    158.57 o 
 -16   2   1     1076.22     1165.91    113.70 o 
 -14   2   1    33030.73    31945.66    454.85 o 
 -12   2   1    33975.39    34628.11    590.56 o 
 -10   2   1    34312.39    36504.52    240.41 o 
  -8   2   1    55612.35    57504.16    473.35 o 
  -6   2   1    18902.95    18393.71    365.81 o 
  -4   2   1       33.75       65.09     46.77 o 
  -2   2   1    35129.41    37387.51    225.16 o 
   0   2   1    58638.77    61512.68    387.02 o 
   2   2   1     5765.49     6093.57     93.12 o 
   4   2   1    59846.82    57974.20    300.65 o 
   6   2   1    17294.40    17730.53    147.52 o 
   8   2   1     6054.35     5415.51    164.77 o 
  10   2   1    69689.25    70266.65    472.40 o 
  12   2   1     8343.42     8240.97    279.00 o 
  14   2   1      910.58      967.48    115.82 o 
  16   2   1    11449.87    11038.39    231.40 o 
  18   2   1     6304.64     6198.90    204.27 o 
  20   2   1     3016.75     3144.34    175.11 o 
  22   2   1     2080.54     1993.14    226.05 o 
  24   2   1    10547.08    10404.12    386.17 o 
 -23   3   1      129.99      332.63    199.70 o 
 -21   3   1     1247.96     1363.77    217.86 o 
 -19   3   1      639.48      551.80    244.58 o 
 -17   3   1      262.02      275.30    145.98 o 
 -15   3   1      401.03      371.67    124.53 o 
 -13   3   1      266.05      297.15    112.94 o 
 -11   3   1    16775.02    16580.21    225.17 o 
  -9   3   1     6992.77     6796.85    177.46 o 
  -7   3   1     3927.87     4058.15    114.58 o 
  -5   3   1       75.08      -18.11     84.25 o 
  -3   3   1      825.98      755.33     88.06 o 
  -1   3   1     3643.97     3866.82     80.17 o 
   1   3   1    17811.30    17738.49    150.91 o 
   3   3   1     9036.10     8874.74    125.30 o 
   5   3   1     1313.90     1594.65     85.02 o 
   7   3   1     2274.66     2171.64     79.14 o 
   9   3   1     8658.06     8032.79    440.65 o 
  11   3   1     9861.38    10257.34    273.17 o 
  13   3   1      789.54     1037.96    106.98 o 
  15   3   1       68.74      232.75    117.69 o 
  17   3   1       71.51      357.49    166.12 o 
  19   3   1      365.19      352.03    166.78 o 
  21   3   1      215.60     -155.35    163.58 o 
  23   3   1      104.50      -23.27    195.82 o 
 -22   4   1      632.99      572.71    212.70 o 
 -20   4   1     2578.67     2410.99    239.36 o 
 -18   4   1     4251.29     3898.42    438.94 o 
 -16   4   1     1615.06     1724.70    194.75 o 
 -14   4   1     2383.85     2211.05    194.74 o 
 -12   4   1    35256.08    34619.08    640.31 o 
 -10   4   1     9666.73     9680.29    320.67 o 
  -8   4   1    10248.33    10314.51    266.70 o 
  -6   4   1     7428.00     7341.22    184.12 o 
  -4   4   1     2229.02     2293.22     93.87 o 
  -2   4   1      422.98      524.96     67.98 o 
   0   4   1     5373.31     5195.83    110.37 o 
   2   4   1    53558.54    53585.18    347.56 o 
   4   4   1    10382.17    10270.16    154.42 o 
   6   4   1      386.56      347.27     65.95 o 
   8   4   1     2554.26     2298.84     96.25 o 
  10   4   1    10534.71     9633.36    255.85 o 
  12   4   1     7751.29     7970.01    344.46 o 
  14   4   1      239.17      185.70    106.24 o 
  16   4   1     2269.63     2281.84    201.51 o 
  18   4   1       39.11       28.36    165.04 o 
  20   4   1       73.33      194.18    190.02 o 
 -19   5   1     1115.77     1040.15    210.01 o 
 -17   5   1     6954.05     6284.08    307.05 o 
 -15   5   1    15309.61    16076.46    399.04 o 
 -13   5   1    11059.30    10091.46    592.73 o 
 -11   5   1     4513.00     4747.79    239.13 o 
  -9   5   1    15729.78    15393.66    467.69 o 
  -7   5   1     6063.01     6087.35    243.83 o 
  -5   5   1     1881.46     2142.52    121.81 o 
  -3   5   1      436.46      371.04     80.94 o 
  -1   5   1    12779.86    12385.74    247.36 o 
   1   5   1     8911.13     8671.33    145.31 o 
   3   5   1      389.05      353.19     77.46 o 
   5   5   1    38218.98    36679.02    398.81 o 
   7   5   1    17700.86    17936.84    223.25 o 
   9   5   1    16382.94    16838.71    682.68 o 
  11   5   1     6749.46     6556.87    252.66 o 
  13   5   1    13364.93    13107.95    447.17 o 
  15   5   1     1723.93     1610.82    188.68 o 
  17   5   1      717.72      536.62    179.32 o 
  19   5   1      899.61      437.98    193.71 o 
 -16   6   1       67.76      154.43    172.81 o 
 -14   6   1     3180.90     3330.09    244.25 o 
 -12   6   1     6890.65     6931.13    300.58 o 
 -10   6   1     4159.14     4352.75    243.37 o 
  -8   6   1      639.08      562.32    150.76 o 
  -6   6   1      394.21      350.10    105.11 o 
  -4   6   1      411.62      431.33    163.33 o 
  -2   6   1      296.19      320.86    140.73 o 
   0   6   1     7800.89     7593.17    308.25 o 
   2   6   1     4927.90     4862.37    179.51 o 
   4   6   1       61.42       37.15    119.92 o 
   6   6   1     2797.57     2705.36    191.98 o 
   8   6   1     4015.09     4224.93    405.18 o 
  10   6   1     3221.89     3426.76    223.38 o 
  12   6   1     8427.74     8321.56    677.57 o 
  14   6   1     4689.85     4942.62    272.56 o 
  16   6   1     1149.87     1325.68    213.05 o 
 -13   7   1      657.75      771.17    201.78 o 
 -11   7   1      760.98      966.95    203.61 o 
  -9   7   1      567.83      447.57    171.84 o 
  -7   7   1      138.52      121.86    159.82 o 
  -5   7   1       44.62       -0.12    112.03 o 
  -3   7   1      289.89      372.86    152.30 o 
  -1   7   1       48.82      154.91    149.80 o 
   1   7   1     3360.24     4177.78    333.68 o 
   3   7   1      146.46      176.49    218.48 o 
   5   7   1     2284.32     2405.40    196.62 o 
   7   7   1      922.06      964.70    176.35 o 
   9   7   1      225.47       64.13    220.18 o 
  11   7   1     2402.39     2281.83    334.81 o 
  13   7   1     2374.94     2896.98    338.78 o 
   6   8   1     3479.18     3569.44    342.19 o 
 -24   0   2    14520.29    14340.81    385.85 o 
 -22   0   2    10462.79    10225.46    330.07 o 
 -20   0   2     8692.33     8059.61    278.36 o 
 -18   0   2    14034.46    14708.37    322.01 o 
 -16   0   2     2505.08     2655.70    161.59 o 
 -14   0   2      506.02      727.25    115.91 o 
 -12   0   2      218.45       75.53     93.24 o 
 -10   0   2   100659.42   102307.55   2038.67 o 
  -8   0   2    22015.85    22755.88    351.27 o 
  -6   0   2      374.32      255.05    116.90 o 
  -4   0   2    96258.27    96334.95    576.48 o 
  -2   0   2     7954.81     8830.92     87.99 o 
   2   0   2     8360.36     8396.99    172.80 o 
   4   0   2     8804.43     9520.67    122.02 o 
   6   0   2    27758.13    29806.23    405.75 o 
   8   0   2      624.97      363.19    117.47 o 
  10   0   2    32559.98    34981.07    524.35 o 
  12   0   2    39379.02    39171.89    593.58 o 
  14   0   2    60533.81    58753.87    793.33 o 
  16   0   2      304.80      383.62    174.78 o 
  18   0   2     1163.02     1414.30    170.56 o 
  20   0   2    12641.47    12619.02    345.69 o 
  22   0   2      474.66      530.56    466.75 o 
  24   0   2      683.82      957.61    209.52 o 
 -25   1   2     3439.63     3475.32    232.72 o 
 -23   1   2     4233.37     4166.04    213.48 o 
 -21   1   2     3872.71     4029.91    164.74 o 
 -19   1   2      100.68       88.74    107.53 o 
 -17   1   2     8147.05     7598.23    199.25 o 
 -15   1   2      284.50      261.47     91.44 o 
 -13   1   2     3168.86     2968.16    118.66 o 
 -11   1   2    18120.42    18214.06    213.34 o 
  -9   1   2    10449.89    11221.75    206.95 o 
  -7   1   2    23758.25    23002.57    165.26 o 
  -5   1   2    30200.25    30387.87    225.65 o 
  -3   1   2      113.20      180.95     39.61 o 
  -1   1   2     1064.73      746.45     56.60 o 
   1   1   2     4365.59     4683.23    112.79 o 
   3   1   2     3714.00     3633.65    109.12 o 
   5   1   2     5763.84     5489.46    109.92 o 
   7   1   2    31820.54    31497.12    253.26 o 
   9   1   2    11410.66    11736.51    178.30 o 
  11   1   2    14246.74    13747.66    280.23 o 
  13   1   2      948.45      877.86     97.44 o 
  15   1   2    11663.03    11120.89    222.87 o 
  17   1   2    22221.54    21979.33    316.70 o 
  19   1   2     3237.70     3237.06    174.70 o 
  21   1   2      213.36      198.95    130.36 o 
  23   1   2     1319.21     1306.66    147.42 o 
 -24   2   2      652.30      463.07    167.99 o 
 -22   2   2      181.71      368.23    184.94 o 
 -20   2   2       49.40       66.15    185.85 o 
 -18   2   2    18104.45    18153.77    474.00 o 
 -16   2   2     3187.34     3408.50    150.39 o 
 -14   2   2      615.02      672.32     65.01 o 
 -12   2   2       21.07      -19.45     51.03 o 
 -10   2   2       25.56       35.56     45.73 o 
  -8   2   2     1858.14     1913.26     66.83 o 
  -6   2   2     2936.15     3071.18     95.33 o 
  -4   2   2     2127.84     2416.53    176.87 o 
  -2   2   2    91762.12    95432.35    428.63 o 
   0   2   2   206256.66   215358.28    845.03 o 
   2   2   2       87.18      138.67     42.28 o 
   4   2   2    23094.32    23261.71    427.48 o 
   6   2   2     5736.67     5708.92    149.92 o 
   8   2   2     2651.72     2870.62    112.12 o 
  10   2   2     7576.08     8133.89    252.45 o 
  12   2   2     5824.44     5670.89    178.01 o 
  14   2   2      961.94     1097.28    113.82 o 
  16   2   2     2169.84     2375.63    143.45 o 
  18   2   2     4958.43     5080.02    188.49 o 
  20   2   2      146.82      167.12    120.30 o 
  22   2   2       11.65     -172.13    172.13 o 
 -23   3   2    13695.47    14673.82   1349.18 o 
 -21   3   2     8144.78     8541.87    339.39 o 
 -19   3   2      877.80      914.33    187.31 o 
 -17   3   2     3062.70     3145.19    208.09 o 
 -15   3   2      892.15     1053.44    225.96 o 
 -13   3   2    21121.93    20861.45    261.85 o 
 -11   3   2     2755.91     2720.66     91.77 o 
  -9   3   2     3305.35     3310.33    110.98 o 
  -7   3   2    24722.72    25253.67    392.77 o 
  -5   3   2    31459.51    30433.71    398.83 o 
  -3   3   2     3979.97     4122.14    116.50 o 
  -1   3   2     1051.26      918.62     50.17 o 
   1   3   2    31368.62    30697.68    201.11 o 
   3   3   2     4828.95     5271.59    104.97 o 
   5   3   2     4770.92     5035.16    102.25 o 
   7   3   2      989.68      853.91     86.06 o 
   9   3   2    26197.40    24285.95    367.66 o 
  11   3   2    23639.56    22419.79    274.56 o 
  13   3   2     4042.73     4100.02    163.59 o 
  15   3   2    35275.73    34993.31    833.22 o 
  17   3   2    22595.85    21759.51    399.63 o 
  19   3   2     4998.34     5226.86    277.15 o 
  21   3   2     5586.68     5699.40    290.17 o 
 -22   4   2     5951.25     5904.25    423.34 o 
 -20   4   2      776.07      540.42    194.52 o 
 -18   4   2      193.85      225.14    176.49 o 
 -16   4   2      557.61      774.14    164.91 o 
 -14   4   2      843.06      783.18    162.84 o 
 -12   4   2    11756.00    12320.22    339.07 o 
 -10   4   2    13399.23    13514.23    205.88 o 
  -8   4   2    25340.12    24983.32    321.80 o 
  -6   4   2     6175.60     6128.25    153.31 o 
  -4   4   2    15716.83    15179.65    314.50 o 
  -2   4   2    15513.02    15735.93    218.81 o 
   0   4   2    19995.19    19482.99    179.22 o 
   2   4   2    51380.33    51833.14    338.79 o 
   4   4   2        2.15        5.80     59.25 o 
   6   4   2       65.16       55.83     60.28 o 
   8   4   2     4088.30     3966.10    176.96 o 
  10   4   2     9356.11     8946.19    329.42 o 
  12   4   2    13841.00    13181.94    509.31 o 
  14   4   2    11760.48    12265.09    250.37 o 
  16   4   2     1537.90     1303.14    272.39 o 
  18   4   2     4118.44     4479.51    254.31 o 
  20   4   2      358.93      196.72    189.97 o 
 -19   5   2      903.27      947.51    212.96 o 
 -17   5   2       13.60       90.26    291.68 o 
 -15   5   2       21.25      147.11    156.92 o 
 -13   5   2     3594.44     3490.58    227.32 o 
 -11   5   2        2.09      -36.51    133.81 o 
  -9   5   2     3008.47     3044.06    216.98 o 
  -7   5   2        8.53      149.90     86.25 o 
  -5   5   2      806.92      835.22    100.57 o 
  -3   5   2     1829.77     2028.97    122.48 o 
  -1   5   2       42.45      -31.52    104.65 o 
   1   5   2      129.50      129.73     72.99 o 
   3   5   2       30.45       99.76     86.64 o 
   5   5   2        1.75       40.08     89.60 o 
   7   5   2     3696.26     3970.98    166.51 o 
   9   5   2     2802.68     2725.92    257.00 o 
  11   5   2      134.71     -121.29    129.39 o 
  13   5   2     1485.77     1550.04    216.21 o 
  15   5   2      357.43      350.80    262.17 o 
  17   5   2      930.87      986.48    191.09 o 
  19   5   2      544.55      390.18    203.32 o 
 -16   6   2     2758.96     2491.40    448.31 o 
 -14   6   2     2466.02     2319.85    487.46 o 
 -12   6   2     1703.26     1610.41    199.02 o 
 -10   6   2     6835.14     6618.90    405.18 o 
  -8   6   2    11735.91    11491.68    895.20 o 
  -6   6   2     1254.69     1382.28    126.03 o 
  -4   6   2    19688.39    18968.14    307.81 o 
  -2   6   2     9793.30     9752.17    281.01 o 
   0   6   2      112.31      -37.77    129.41 o 
   2   6   2     3793.80     3746.95    156.56 o 
   4   6   2     8637.15     8676.94    214.65 o 
   6   6   2     5438.47     5164.25    196.70 o 
   8   6   2     3757.83     4419.32    230.73 o 
  10   6   2     2645.66     2618.73    202.64 o 
  12   6   2    20179.12    20829.10    433.68 o 
  14   6   2      357.06      315.52    335.38 o 
  16   6   2     5407.23     5318.99    408.02 o 
 -13   7   2     1250.02     1343.96    208.51 o 
 -11   7   2      195.32      290.63    178.36 o 
  -9   7   2    10781.94    11038.97    352.84 o 
  -7   7   2     9767.56     9516.55    365.74 o 
  -5   7   2     7172.28     7234.40    281.09 o 
  -3   7   2     5505.12     5226.74    272.96 o 
  -1   7   2     2308.51     2264.87    279.77 o 
   1   7   2     2938.87     3274.35    316.09 o 
   3   7   2     2519.31     2637.92    163.89 o 
   5   7   2     2536.09     2442.70    367.44 o 
   7   7   2      236.81      -91.36    202.59 o 
   9   7   2     2737.92     3353.80    344.46 o 
  11   7   2     5745.93     5487.52    415.39 o 
  13   7   2     6930.40     7041.84    478.95 o 
  -6   8   2      518.30      829.09    300.20 o 
  -4   8   2      419.40       53.34    275.23 o 
   6   8   2       96.90      -21.56    214.51 o 
 -25   1   3     1455.61     1654.92    353.82 o 
 -23   1   3     2913.20     2708.96    380.49 o 
 -21   1   3     1354.68     1419.35    126.17 o 
 -19   1   3    20965.30    20615.90    439.03 o 
 -17   1   3     6619.73     6950.38    187.38 o 
 -15   1   3     2306.43     2379.74    146.12 o 
 -13   1   3     9476.65     9222.34    343.83 o 
 -11   1   3    14394.34    14399.08    190.84 o 
  -9   1   3    15678.96    16132.83    180.10 o 
  -7   1   3    23681.98    23683.14    287.42 o 
  -5   1   3      597.01      511.81     37.40 o 
  -3   1   3    38373.98    40284.85    430.93 o 
  -1   1   3      356.84      331.12     34.96 o 
   1   1   3    11657.79    12568.90     98.54 o 
   3   1   3    48251.50    49529.02    317.96 o 
   5   1   3    37913.32    36886.93    262.71 o 
   7   1   3     4219.61     4943.05    134.00 o 
   9   1   3    21418.97    22156.59    231.06 o 
  11   1   3     2911.01     3309.43    131.12 o 
  13   1   3     6453.47     6404.30    179.08 o 
  15   1   3     2273.60     2347.90    182.77 o 
  17   1   3    24661.74    24510.22    358.54 o 
  19   1   3    27431.48    26707.38    434.61 o 
  21   1   3    10070.09    10188.54    268.60 o 
  23   1   3     1505.22     1599.24    171.76 o 
 -24   2   3     1625.92     1683.47    196.58 o 
 -22   2   3    17978.11    17852.49    427.25 o 
 -20   2   3     1549.65     1681.50    347.86 o 
 -18   2   3     2085.61     2368.73    238.34 o 
 -16   2   3    16458.71    16322.42    249.52 o 
 -14   2   3    12748.13    13067.74    166.82 o 
 -12   2   3      228.20      -15.50     71.59 o 
 -10   2   3     3552.42     3870.08     96.02 o 
  -8   2   3        2.10       12.32     40.50 o 
  -6   2   3      699.26     1019.23     68.06 o 
  -4   2   3    10199.87    10133.99    243.85 o 
  -2   2   3    65038.67    70514.30    344.50 o 
   0   2   3   556695.81   561290.44   2690.75 o 
   2   2   3    63115.50    63731.57    370.77 o 
   4   2   3     1769.91     1690.95     77.24 o 
   6   2   3    36843.07    35456.12    428.94 o 
   8   2   3    13765.65    12885.37    188.86 o 
  10   2   3     3764.43     3407.26    117.61 o 
  12   2   3       80.22       47.22    123.03 o 
  14   2   3      131.39      150.05    104.14 o 
  16   2   3     1424.62     1661.20    138.08 o 
  18   2   3     4668.81     4287.16    186.56 o 
  20   2   3     8611.78     8430.45    242.81 o 
  22   2   3    17371.91    17030.55    453.98 o 
 -23   3   3      718.00     1266.26    209.93 o 
 -21   3   3      425.43      349.93    186.11 o 
 -19   3   3     4852.44     4562.47    256.38 o 
 -17   3   3    13243.30    13259.29    345.49 o 
 -15   3   3     2674.55     2765.40    194.15 o 
 -13   3   3      643.13      595.39     87.84 o 
 -11   3   3      912.26     1096.57     97.31 o 
  -9   3   3    14383.48    15011.78    341.82 o 
  -7   3   3     2826.10     2871.33    107.49 o 
  -5   3   3     8186.82     8819.51    155.74 o 
  -3   3   3     1031.26     1151.57     96.34 o 
  -1   3   3     5474.94     5166.78    101.57 o 
   1   3   3      530.60      828.76    102.95 o 
   3   3   3     2448.12     2298.92     96.49 o 
   5   3   3       27.56       -6.04     61.11 o 
   7   3   3      174.84       78.60     71.41 o 
   9   3   3      168.20      180.69    146.27 o 
  11   3   3      420.39      512.56     84.54 o 
  13   3   3      247.93      135.07    119.71 o 
  15   3   3      509.20      450.16    116.36 o 
  17   3   3      112.91      287.78    121.86 o 
  19   3   3       37.68      -95.11    164.27 o 
  21   3   3      319.59      108.08    179.53 o 
 -22   4   3     3585.33     3927.43    285.89 o 
 -20   4   3     6723.67     6603.98    311.19 o 
 -18   4   3      602.63      565.54    171.29 o 
 -16   4   3     4749.41     5067.14    254.43 o 
 -14   4   3      601.16      794.38    155.36 o 
 -12   4   3     2644.46     2780.79    184.42 o 
 -10   4   3     4431.60     4583.83    147.78 o 
  -8   4   3      792.28      963.73     91.64 o 
  -6   4   3     7307.50     6904.64    162.22 o 
  -4   4   3      638.03      503.91     81.36 o 
  -2   4   3     9647.05     9340.23    147.62 o 
   0   4   3    24146.52    22939.90    218.19 o 
   2   4   3    95039.66    95271.26    515.17 o 
   4   4   3      157.10       81.42     86.20 o 
   6   4   3      220.80      168.08     83.28 o 
   8   4   3     4281.92     4109.28    152.76 o 
  10   4   3     3317.46     3433.04    155.07 o 
  12   4   3      123.15      288.61    158.61 o 
  14   4   3     9329.93     9672.31    371.66 o 
  16   4   3    14172.88    13891.20    380.78 o 
  18   4   3       91.73      195.18    163.28 o 
  20   4   3      137.53      311.03    198.72 o 
 -19   5   3    11585.12    11129.14    386.64 o 
 -17   5   3    23947.34    22906.08    482.12 o 
 -15   5   3     9269.99     8785.02    328.47 o 
 -13   5   3     8854.86     8619.13    299.33 o 
 -11   5   3     1913.31     2004.09    185.68 o 
  -9   5   3       11.14      -44.16     85.60 o 
  -7   5   3     1216.94     1170.20    108.80 o 
  -5   5   3     3872.43     3647.50    149.63 o 
  -3   5   3    18410.42    17831.23    457.73 o 
  -1   5   3    11831.26    11702.71    490.39 o 
   1   5   3     4921.76     4650.18    138.26 o 
   3   5   3    24285.38    23591.49    290.82 o 
   5   5   3     7355.60     7027.97    188.91 o 
   7   5   3    19415.81    19312.10    290.87 o 
   9   5   3     4346.08     4169.98    177.69 o 
  11   5   3     1371.47     1504.51    305.87 o 
  13   5   3      315.96      493.31    254.23 o 
  15   5   3      545.89      778.06    342.76 o 
  17   5   3     2285.99     2340.45    358.93 o 
  19   5   3    17491.71    17912.88   1120.77 o 
 -16   6   3       80.19      314.43    196.35 o 
 -14   6   3       73.34      205.48    174.57 o 
 -12   6   3     4110.03     4705.93    479.80 o 
 -10   6   3     1110.43      974.23    176.15 o 
  -8   6   3        1.08       66.72    105.04 o 
  -6   6   3      132.61      183.69    103.41 o 
  -4   6   3     3076.35     3023.63    190.38 o 
  -2   6   3     5620.17     6403.26    246.85 o 
   0   6   3     1012.40     1022.84    116.00 o 
   2   6   3    17810.29    17250.41    276.19 o 
   4   6   3     6316.99     6424.33    203.02 o 
   6   6   3       95.56      210.01    106.72 o 
   8   6   3     2145.37     2245.75    153.98 o 
  10   6   3     1160.59     1490.85    182.85 o 
  12   6   3       67.35      241.45    162.30 o 
  14   6   3       15.76      -94.77    216.78 o 
  16   6   3     1902.71     2309.64    349.00 o 
 -13   7   3      673.38      934.60    207.97 o 
 -11   7   3      198.07      153.14    168.88 o 
  -9   7   3     2589.13     2461.75    218.55 o 
  -7   7   3      109.86       35.72    155.76 o 
  -5   7   3        5.11     -116.22    198.90 o 
  -3   7   3     4475.73     4781.64    273.52 o 
  -1   7   3      385.46      537.31    162.30 o 
   1   7   3       29.07     -163.43    208.26 o 
   3   7   3     3761.34     4285.28    233.09 o 
   5   7   3      951.63     1113.21    179.28 o 
   7   7   3      349.29      537.40    208.83 o 
   9   7   3     4366.01     4055.20    355.81 o 
  11   7   3      492.93      310.98    252.53 o 
  -6   8   3      271.12     -174.78    254.23 o 
  -4   8   3      449.66      147.96    173.88 o 
  -2   8   3     4682.86     5409.89    289.50 o 
   0   8   3     5815.39     6276.88    434.12 o 
   6   8   3     1791.76     2250.62    307.57 o 
 -24   0   4     1180.41     1115.09    322.90 o 
 -22   0   4     1863.94     1573.76    401.77 o 
 -20   0   4     4659.95     4233.26    218.97 o 
 -18   0   4    16992.48    15728.47    318.32 o 
 -16   0   4    10486.71    10266.34    251.70 o 
 -14   0   4     1662.94     1569.59    241.75 o 
 -12   0   4    91969.46    91599.69    806.67 o 
 -10   0   4   125102.99   139401.13   1258.39 o 
  -8   0   4    73866.66    75444.31    535.61 o 
  -6   0   4    88852.13    89096.63    570.37 o 
  -4   0   4     4474.52     4403.66     93.10 o 
  -2   0   4    99433.53   103822.43    863.70 o 
   0   0   4     3751.88     4332.79     75.55 o 
   2   0   4     2114.70     2517.56     85.97 o 
   4   0   4    91417.48    94052.38    575.89 o 
   6   0   4     4383.08     4006.08    120.06 o 
   8   0   4    14202.87    14497.23    199.55 o 
  10   0   4    56385.40    57267.64    732.05 o 
  12   0   4    42376.93    41843.58    650.90 o 
  14   0   4     9156.42     8490.04    341.62 o 
  16   0   4    28288.61    27583.98    589.04 o 
  18   0   4      342.97      124.85    204.29 o 
  20   0   4       47.51     -102.28    160.07 o 
  22   0   4       36.68      -32.78    174.93 o 
  24   0   4     7164.06     7708.90    344.77 o 
 -25   1   4     2612.72     2910.85    267.84 o 
 -23   1   4       76.62      116.52    143.11 o 
 -21   1   4      233.66      206.53    124.66 o 
 -19   1   4     3307.22     3131.01    139.70 o 
 -17   1   4     2311.10     2076.81    114.17 o 
 -15   1   4    19562.04    19504.42    254.78 o 
 -13   1   4       90.66       73.62     68.94 o 
 -11   1   4    25160.54    25593.49    246.98 o 
  -9   1   4     7491.43     6879.56    123.66 o 
  -7   1   4    15655.77    16038.82    135.47 o 
  -5   1   4     9923.99    10145.74    131.93 o 
  -3   1   4     4472.47     4497.98    141.28 o 
  -1   1   4      214.00      270.17     48.30 o 
   1   1   4      360.10      413.53     32.69 o 
   3   1   4     4294.56     3869.39     86.18 o 
   5   1   4      488.75      536.90     79.15 o 
   7   1   4    60235.72    60408.56    418.64 o 
   9   1   4    15526.72    15773.47    236.92 o 
  11   1   4     5007.05     4858.50    148.06 o 
  13   1   4    12438.57    11920.00    325.00 o 
  15   1   4     3557.55     3630.86    158.64 o 
  17   1   4      241.26      351.37    115.88 o 
  19   1   4      722.99      874.54    192.49 o 
  21   1   4     2624.59     3217.88    190.17 o 
  23   1   4     1406.34     1290.62    172.55 o 
 -24   2   4      639.50      864.50    178.35 o 
 -22   2   4     1155.49     1033.62    165.40 o 
 -20   2   4      628.69      453.76    169.01 o 
 -18   2   4       35.78      198.28    145.35 o 
 -16   2   4     1916.37     1892.35    115.24 o 
 -14   2   4      537.90      722.36     72.55 o 
 -12   2   4    26787.44    27283.82    359.33 o 
 -10   2   4      460.87      499.48     52.90 o 
  -8   2   4    10317.06    10903.43    165.70 o 
  -6   2   4    15492.42    15325.11    177.48 o 
  -4   2   4      872.42      753.61     65.76 o 
  -2   2   4     2391.57     2280.02     85.10 o 
   0   2   4    34337.80    37833.74    221.29 o 
   2   2   4       20.61      135.44     45.84 o 
   4   2   4    12636.89    11819.85    178.26 o 
   6   2   4     7359.80     7525.54    221.82 o 
   8   2   4    17897.07    18231.13    221.72 o 
  10   2   4    12228.52    12288.26    175.59 o 
  12   2   4      889.71     1078.78    131.62 o 
  14   2   4      888.12      921.57    118.97 o 
  16   2   4      108.44       -4.35    107.90 o 
  18   2   4    18769.66    18264.23    603.25 o 
  20   2   4      320.09      289.32    132.99 o 
  22   2   4      103.79     -187.27    187.27 o 
 -23   3   4     1706.99     1549.02    224.44 o 
 -21   3   4      442.52      724.40    188.94 o 
 -19   3   4      492.80      322.49    159.74 o 
 -17   3   4    30914.63    30199.38   1058.91 o 
 -15   3   4    18780.71    18286.39    366.64 o 
 -13   3   4     2510.06     2609.09     97.85 o 
 -11   3   4     9534.65     9416.76    178.07 o 
  -9   3   4    70369.70    68245.30    465.39 o 
  -7   3   4    18721.11    17909.00    343.76 o 
  -5   3   4     3043.15     2972.09    111.33 o 
  -3   3   4    12902.18    12877.04    146.46 o 
  -1   3   4     3856.51     3966.92    158.71 o 
   1   3   4     1115.69      996.48     64.40 o 
   3   3   4     1140.32     1174.51     79.01 o 
   5   3   4    15366.36    14314.10    193.95 o 
   7   3   4    52891.80    54140.21    414.22 o 
   9   3   4    12613.30    12526.34    214.20 o 
  11   3   4    14761.83    14986.70    208.57 o 
  13   3   4    53456.86    52101.18    458.99 o 
  15   3   4     4448.24     4242.33    179.07 o 
  17   3   4      884.80     1121.35    218.83 o 
  19   3   4      477.29      878.86    190.50 o 
  21   3   4      892.92      811.20    257.92 o 
 -22   4   4      848.57      832.41    201.05 o 
 -20   4   4      140.12       27.84    187.45 o 
 -18   4   4      106.55      141.53    168.12 o 
 -16   4   4      742.53      958.26    172.05 o 
 -14   4   4     5710.30     5528.88    529.46 o 
 -12   4   4    20623.49    21077.22    411.31 o 
 -10   4   4    22278.92    22354.26    391.33 o 
  -8   4   4     3467.04     4027.39    144.76 o 
  -6   4   4    15277.64    14372.12    496.87 o 
  -4   4   4     1059.44     1045.42     91.85 o 
  -2   4   4     4367.92     4291.91    131.94 o 
   0   4   4     2090.84     2453.49     91.79 o 
   2   4   4     4616.47     4362.50    148.09 o 
   4   4   4     1686.11     1739.79    102.25 o 
   6   4   4     1616.83     1434.81    105.57 o 
   8   4   4     8211.84     7836.17    243.60 o 
  10   4   4    15565.07    14984.40    255.74 o 
  12   4   4     9016.35     8493.60    323.65 o 
  14   4   4    11960.85    11968.30    296.05 o 
  16   4   4       31.69      -21.56    152.35 o 
  18   4   4      373.34      488.88    185.39 o 
  20   4   4     1520.54     1084.40    209.06 o 
 -19   5   4      142.52      424.86    197.81 o 
 -17   5   4     1572.59     1840.57    384.47 o 
 -15   5   4     1984.08     2221.37    278.06 o 
 -13   5   4     1553.24     1581.95    186.39 o 
 -11   5   4     1256.40     1381.37    303.03 o 
  -9   5   4     1247.81     1362.24    118.18 o 
  -7   5   4        2.55      -47.91     87.91 o 
  -5   5   4      125.40      144.13     90.98 o 
  -3   5   4     1401.69     1593.80    148.66 o 
  -1   5   4     3698.65     3797.79    150.90 o 
   1   5   4      927.00      940.12     88.24 o 
   3   5   4     3083.32     3394.81    138.91 o 
   5   5   4       73.48       45.31     90.79 o 
   7   5   4       47.59      124.92     98.63 o 
   9   5   4        9.09      182.87    110.16 o 
  11   5   4        1.43      164.40    115.26 o 
  13   5   4     2398.34     2656.33    200.70 o 
  15   5   4     1355.00     1498.06    230.11 o 
  17   5   4      575.52      575.12    189.37 o 
  19   5   4       73.93      484.45    193.80 o 
 -16   6   4     1377.93     1271.00    240.04 o 
 -14   6   4     5248.04     5384.72    287.59 o 
 -12   6   4    14653.90    14866.03    383.71 o 
 -10   6   4     9190.08     8938.53    398.09 o 
  -8   6   4     3604.64     3603.20    166.71 o 
  -6   6   4    10274.47    10311.83    235.70 o 
  -4   6   4     6055.08     5703.83    245.14 o 
  -2   6   4       11.56     -126.20    126.20 o 
   0   6   4     1389.57     1504.77    127.65 o 
   2   6   4    26226.04    24563.55    320.92 o 
   4   6   4      707.52      898.19    118.80 o 
   6   6   4      471.30      716.74    142.45 o 
   8   6   4     3728.01     3802.97    180.32 o 
  10   6   4    11619.30    11756.61    275.10 o 
  12   6   4     9017.61     9252.17    456.82 o 
  14   6   4      423.85      425.61    234.94 o 
  16   6   4      478.25      858.59    275.79 o 
 -13   7   4     4354.47     4532.59    279.85 o 
 -11   7   4     8102.85     8084.45    333.94 o 
  -9   7   4     6664.79     6662.21    312.83 o 
  -7   7   4     3115.76     3168.80    353.54 o 
  -5   7   4     5649.31     5928.75    270.16 o 
  -3   7   4      144.70      -21.59    197.48 o 
  -1   7   4       21.34      -58.33    189.25 o 
   1   7   4     1986.80     1856.79    286.58 o 
   3   7   4      953.33      970.29    167.88 o 
   5   7   4     6808.01     7184.60    298.29 o 
   7   7   4     5919.15     6574.78    304.74 o 
   9   7   4     6115.73     5766.15    400.64 o 
  11   7   4     4476.71     5724.72    422.77 o 
  -6   8   4     1630.24     1575.89    317.79 o 
  -4   8   4     1846.63     2047.78    230.33 o 
  -2   8   4        5.09      -44.74    175.65 o 
   0   8   4     2275.95     2318.15    321.19 o 
   2   8   4      118.52       20.43    253.10 o 
   4   8   4     4343.93     3837.29    330.84 o 
 -25   1   5     9290.24    10107.83    310.71 o 
 -23   1   5     8211.07     7801.90    377.28 o 
 -21   1   5     9773.38    10565.86    369.44 o 
 -19   1   5     2084.70     2226.54    164.72 o 
 -17   1   5     8860.33     8422.90    202.97 o 
 -15   1   5     3794.59     3692.96    176.19 o 
 -13   1   5     2824.77     2714.68    270.29 o 
 -11   1   5    11211.19    11721.01    167.41 o 
  -9   1   5     2395.78     2670.99     89.84 o 
  -7   1   5      286.55      381.08    111.65 o 
  -5   1   5   124843.66   126444.07   2082.25 o 
  -3   1   5      224.79      265.20     46.77 o 
  -1   1   5    27765.44    27962.13    193.32 o 
   1   1   5   170991.75   173693.55    721.52 o 
   3   1   5    19395.97    19986.71    256.92 o 
   5   1   5    12326.09    12927.09    126.55 o 
   7   1   5     9346.91    10026.22    159.53 o 
   9   1   5      545.89      466.78     73.71 o 
  11   1   5     7812.47     7799.08    228.64 o 
  13   1   5     5901.45     6064.24    180.50 o 
  15   1   5    18107.67    17723.79    282.55 o 
  17   1   5    10688.22    10723.19    248.29 o 
  19   1   5     1332.67     1380.23    184.34 o 
  21   1   5     1550.45     1617.84    169.16 o 
  23   1   5     7773.32     8089.61    277.81 o 
 -24   2   5    16648.66    15968.29    353.57 o 
 -22   2   5     6120.01     6495.97    250.11 o 
 -20   2   5     5541.70     5231.41    259.77 o 
 -18   2   5     9289.56     8943.92    792.48 o 
 -16   2   5     2915.06     3053.07    113.98 o 
 -14   2   5     6200.87     6177.92    129.34 o 
 -12   2   5    11805.28    12337.11    151.24 o 
 -10   2   5    34788.56    36630.33    546.08 o 
  -8   2   5    10736.21    10396.08    111.43 o 
  -6   2   5    14432.67    14988.82    182.39 o 
  -4   2   5    46860.72    46318.48    574.67 o 
  -2   2   5    52469.15    51440.33    319.16 o 
   0   2   5    83624.36    86855.13    683.53 o 
   2   2   5     3977.87     3608.24    107.20 o 
   4   2   5    34409.77    34641.96    264.01 o 
   6   2   5     2583.47     3113.88    110.45 o 
   8   2   5     1501.50     1630.42     94.90 o 
  10   2   5      702.48      702.42     78.47 o 
  12   2   5    24022.69    24185.20    278.28 o 
  14   2   5    40113.91    38526.65    402.24 o 
  16   2   5     1039.46      975.68    128.91 o 
  18   2   5     2438.78     2442.89    168.85 o 
  20   2   5    12709.46    12687.70    288.27 o 
  22   2   5     1371.38     1401.69    169.99 o 
 -23   3   5     3586.49     3462.89    256.18 o 
 -21   3   5      371.03      126.92    220.47 o 
 -19   3   5     3064.67     3335.33    269.27 o 
 -17   3   5     2237.07     2843.14    286.58 o 
 -15   3   5     2295.02     2554.58    177.59 o 
 -13   3   5     4580.43     4599.23    179.59 o 
 -11   3   5      579.72      646.41     60.39 o 
  -9   3   5      420.71      578.62     54.29 o 
  -7   3   5    10944.75    10522.97    175.14 o 
  -5   3   5     2174.96     2460.49    102.77 o 
  -3   3   5       44.39      -23.75     52.67 o 
  -1   3   5     6282.54     6378.91    206.22 o 
   1   3   5     1513.24     1507.77     68.41 o 
   3   3   5     2271.10     2634.05    105.09 o 
   5   3   5     3279.40     3544.76    116.86 o 
   7   3   5    14129.05    14496.58    209.46 o 
   9   3   5     2761.20     2970.35    130.80 o 
  11   3   5      563.10      617.45     90.75 o 
  13   3   5     9502.43     9444.90    189.35 o 
  15   3   5     2869.35     2890.53    161.44 o 
  17   3   5     3386.57     3698.40    183.70 o 
  19   3   5     5645.54     5715.26    309.56 o 
  21   3   5       24.17       46.00    187.59 o 
 -22   4   5      135.83      526.07    209.66 o 
 -20   4   5     3750.53     3206.84    248.24 o 
 -18   4   5    11661.62    10857.83    577.69 o 
 -16   4   5     1600.29     1449.24    186.65 o 
 -14   4   5      478.04      307.69    145.02 o 
 -12   4   5     2748.91     2900.98    137.33 o 
 -10   4   5     4092.71     3983.89    190.11 o 
  -8   4   5    10371.83    10277.42    194.51 o 
  -6   4   5     8878.67     8576.64    182.37 o 
  -4   4   5    11409.39    11672.72    199.99 o 
  -2   4   5     6259.09     5926.19    142.78 o 
   0   4   5     9217.91     9116.65    233.03 o 
   2   4   5    13182.97    13071.87    172.26 o 
   4   4   5    18783.44    19453.91    241.45 o 
   6   4   5     3977.40     4044.66    143.65 o 
   8   4   5     3207.00     3211.75    282.80 o 
  10   4   5     2315.78     2393.63    138.24 o 
  12   4   5     6642.12     6487.77    204.50 o 
  14   4   5     4398.16     4565.38    184.94 o 
  16   4   5     3346.99     3362.85    179.18 o 
  18   4   5     2262.05     2025.20    281.75 o 
  20   4   5     1286.05     1205.15    220.26 o 
 -19   5   5     5895.86     6097.74    315.00 o 
 -17   5   5      922.71     1070.81    193.23 o 
 -15   5   5     3707.38     3475.14    238.96 o 
 -13   5   5     1018.87     1013.61    174.50 o 
 -11   5   5     1958.84     2188.94    187.79 o 
  -9   5   5      182.84      266.15    121.45 o 
  -7   5   5    19897.25    20230.14    317.65 o 
  -5   5   5    23622.85    22902.65    301.62 o 
  -3   5   5     3415.19     3596.38    227.56 o 
  -1   5   5     6375.17     6079.56    220.52 o 
   1   5   5     7154.18     6986.97    154.16 o 
   3   5   5    10144.59    10618.32    204.63 o 
   5   5   5      113.47      106.25     88.28 o 
   7   5   5      247.00      203.48    102.53 o 
   9   5   5    14169.22    14367.84    266.21 o 
  11   5   5     7351.25     7434.13    219.89 o 
  13   5   5     5642.25     5425.32    377.94 o 
  15   5   5     8421.78     8331.38    315.18 o 
  17   5   5    15106.86    15295.46    412.02 o 
 -16   6   5      666.02      833.25    203.38 o 
 -14   6   5       80.24       60.91    173.35 o 
 -12   6   5      775.61      901.93    193.98 o 
 -10   6   5     1023.67     1069.35    183.00 o 
  -8   6   5      655.69      719.36    121.97 o 
  -6   6   5     4939.35     5005.52    234.15 o 
  -4   6   5     5047.88     5014.36    237.15 o 
  -2   6   5     5632.61     5895.93    250.44 o 
   0   6   5    12729.84    12582.73    321.56 o 
   2   6   5    18532.08    17949.57    278.20 o 
   4   6   5      908.83      900.19    152.04 o 
   6   6   5       76.58      161.37    146.13 o 
   8   6   5      519.01      503.34    151.67 o 
  10   6   5     4312.94     4328.60    418.23 o 
  12   6   5     2864.22     3262.43    337.65 o 
  14   6   5      271.72      316.65    254.80 o 
  16   6   5      689.97      681.54    300.20 o 
 -13   7   5     1777.47     1945.39    334.53 o 
 -11   7   5       70.24      229.91    189.77 o 
  -9   7   5     1468.67     1912.53    294.80 o 
  -7   7   5     7287.31     6730.26    280.85 o 
  -5   7   5     1699.24     1982.49    253.38 o 
  -3   7   5      380.97      433.23    170.28 o 
  -1   7   5      161.94       23.44    159.09 o 
   1   7   5     4729.00     4616.06    234.71 o 
   3   7   5      273.10      138.35    140.52 o 
   5   7   5      395.74      284.86    157.32 o 
   7   7   5       97.82      144.91    181.59 o 
   9   7   5     1782.10     2167.14    228.24 o 
  11   7   5       36.14      456.82    225.86 o 
  -6   8   5     5561.55     5349.62    444.34 o 
  -4   8   5     7021.35     7187.13    615.71 o 
  -2   8   5     8844.26     9112.66    354.78 o 
   0   8   5     3268.68     3335.64    362.05 o 
   2   8   5     3496.35     3093.89    367.16 o 
   4   8   5     4280.21     4003.71    288.28 o 
 -24   0   6     1092.94     1300.66    333.11 o 
 -22   0   6    16654.88    17058.63    422.77 o 
 -20   0   6     3178.60     3284.65    213.37 o 
 -18   0   6    13958.00    13112.57    299.15 o 
 -16   0   6    16009.67    15247.13    293.36 o 
 -14   0   6    53518.39    52070.11    658.84 o 
 -12   0   6     1342.26     1575.99    113.47 o 
 -10   0   6    46430.18    50506.61    436.93 o 
  -8   0   6    24783.13    25945.93    270.24 o 
  -6   0   6     1108.63     1333.11     77.58 o 
  -4   0   6      319.41      367.73     89.66 o 
  -2   0   6    49174.66    46761.85    332.20 o 
   0   0   6    81001.29    83087.57    537.69 o 
   2   0   6    74087.59    73717.13    655.44 o 
   4   0   6    21021.13    22092.21    230.40 o 
   6   0   6    47223.64    47710.46    382.44 o 
   8   0   6     1212.24      808.94     81.30 o 
  10   0   6    11810.84    12224.32    301.05 o 
  12   0   6     4757.67     4081.30    286.58 o 
  14   0   6      591.66      588.47    181.59 o 
  16   0   6    18250.62    18390.27    512.43 o 
  18   0   6    33617.03    31383.82    686.65 o 
  20   0   6     5482.84     5819.49    401.21 o 
  22   0   6    16305.13    15941.91    422.82 o 
 -25   1   6      207.05      -67.28    207.65 o 
 -23   1   6     2855.17     2932.32    216.72 o 
 -21   1   6      112.89     -122.67    122.67 o 
 -19   1   6    15893.72    15246.86    230.33 o 
 -17   1   6     4712.91     4707.58    203.56 o 
 -15   1   6     5254.58     5100.53    134.74 o 
 -13   1   6    15511.04    14336.08    177.48 o 
 -11   1   6     6074.06     6240.81    213.40 o 
  -9   1   6      191.99      122.06     44.54 o 
  -7   1   6     6719.70     6372.19    107.95 o 
  -5   1   6     4873.03     4533.52    108.52 o 
  -3   1   6       89.48      107.36     34.01 o 
  -1   1   6     9649.55     9282.69    123.62 o 
   1   1   6    12733.34    12641.38    184.91 o 
   3   1   6      275.12      245.58     51.81 o 
   5   1   6    37765.88    37664.20    289.02 o 
   7   1   6     2674.72     2482.85     71.47 o 
   9   1   6    12438.14    12962.70    194.80 o 
  11   1   6     3772.49     3897.74    141.48 o 
  13   1   6     6299.77     6089.48    272.67 o 
  15   1   6      445.69      548.82    113.91 o 
  17   1   6      359.13      439.55    138.50 o 
  19   1   6    10697.21    10481.23    267.43 o 
  21   1   6     3458.86     3527.92    204.36 o 
  23   1   6     3535.20     3781.71    221.43 o 
 -24   2   6       86.28      236.56    175.87 o 
 -22   2   6     1526.93     1258.16    167.03 o 
 -20   2   6     7599.96     7054.42    233.84 o 
 -18   2   6       86.69      -72.63    127.49 o 
 -16   2   6     1363.62     1224.53    103.90 o 
 -14   2   6     9809.68     9439.97    146.56 o 
 -12   2   6     3849.79     4324.58    109.27 o 
 -10   2   6     1610.98     1865.12     67.40 o 
  -8   2   6     4475.44     4544.27    160.75 o 
  -6   2   6     2223.24     2121.74    113.81 o 
  -4   2   6     9048.35     9131.83    136.70 o 
  -2   2   6     4453.41     4729.07    103.20 o 
   0   2   6     9409.09     9185.05    138.01 o 
   2   2   6    15330.51    15974.56    141.53 o 
   4   2   6     2330.26     2543.25     90.19 o 
   6   2   6       34.86      189.29     62.57 o 
   8   2   6     1981.60     1718.85    101.80 o 
  10   2   6     2704.70     2813.87    106.80 o 
  12   2   6      654.22      597.74     91.54 o 
  14   2   6     4548.70     4637.14    195.35 o 
  16   2   6     2311.29     2480.50    185.91 o 
  18   2   6      108.35       22.43    126.34 o 
  20   2   6     1492.90     1714.85    175.32 o 
  22   2   6     3780.96     4103.05    355.30 o 
 -23   3   6      290.14      315.74    195.39 o 
 -21   3   6     2422.11     2536.75    264.44 o 
 -19   3   6    13711.40    13738.00    577.69 o 
 -17   3   6    17200.19    17162.35    403.76 o 
 -15   3   6     5988.22     6200.90    246.62 o 
 -13   3   6    24368.91    23753.90    527.22 o 
 -11   3   6     7098.20     6835.76    108.72 o 
  -9   3   6     6315.62     6342.96     96.95 o 
  -7   3   6      692.90      658.15     74.85 o 
  -5   3   6     1091.89     1407.24    120.36 o 
  -3   3   6     7129.98     6540.85    125.50 o 
  -1   3   6    12706.37    13111.83    314.27 o 
   1   3   6      476.21      442.39     64.56 o 
   3   3   6    42926.47    42519.32    462.23 o 
   5   3   6    47599.96    47239.72    360.34 o 
   7   3   6     9769.64     9548.65    302.88 o 
   9   3   6     9003.22     8569.86    198.45 o 
  11   3   6     5855.04     5645.66    185.88 o 
  13   3   6      322.91      274.18     95.35 o 
  15   3   6       43.26      127.53    120.48 o 
  17   3   6     4423.13     4474.66    196.63 o 
  19   3   6    25382.46    24462.76    378.59 o 
  21   3   6     7399.50     7243.76    334.55 o 
 -22   4   6      407.56      212.34    204.32 o 
 -20   4   6      771.47      777.04    204.20 o 
 -18   4   6      124.43      -17.93    169.74 o 
 -16   4   6    10276.45    10724.36    415.39 o 
 -14   4   6     8546.36     7774.70    417.38 o 
 -12   4   6     3382.48     3283.25    145.95 o 
 -10   4   6     2979.50     2793.72    127.74 o 
  -8   4   6     3584.76     3852.14    147.26 o 
  -6   4   6      494.68      516.73     86.55 o 
  -4   4   6     5454.20     5364.84    437.53 o 
  -2   4   6     4986.91     5255.32    153.17 o 
   0   4   6   133337.80   132162.42    695.16 o 
   2   4   6     8457.03     8436.37    300.03 o 
   4   4   6    16920.41    17423.90    229.14 o 
   6   4   6     7520.90     7437.32    173.88 o 
   8   4   6     9803.44    10007.89    205.53 o 
  10   4   6     7460.53     7355.73    254.79 o 
  12   4   6       64.34      122.13    110.57 o 
  14   4   6     1020.38     1381.41    161.35 o 
  16   4   6       45.30       83.76    130.44 o 
  18   4   6       49.78      -43.06    162.70 o 
  20   4   6     4833.44     4673.77    287.90 o 
 -19   5   6      148.33      214.24    192.97 o 
 -17   5   6     2383.62     2626.29    420.50 o 
 -15   5   6       57.06      -67.12    150.12 o 
 -13   5   6       15.20      -14.47    149.26 o 
 -11   5   6      475.63      543.14    106.77 o 
  -9   5   6     4105.55     4150.29    237.09 o 
  -7   5   6      461.96      532.13    127.24 o 
  -5   5   6     5709.26     5678.35    268.70 o 
  -3   5   6     7643.43     7229.09    237.89 o 
  -1   5   6      130.44      241.21     88.34 o 
   1   5   6     1559.28     1496.53    105.17 o 
   3   5   6      493.69      477.61     92.01 o 
   5   5   6      612.98      738.76    102.11 o 
   7   5   6        2.97       -7.77     92.29 o 
   9   5   6      406.98      310.79    154.84 o 
  11   5   6       45.10      -10.96    110.92 o 
  13   5   6      163.35      297.69    130.31 o 
  15   5   6        0.51      -32.35    217.91 o 
  17   5   6       31.84       28.94    256.50 o 
 -16   6   6     6448.78     6807.12    333.65 o 
 -14   6   6     8889.12     8817.30    332.77 o 
 -12   6   6     1588.43     1487.99    194.08 o 
 -10   6   6     1072.39      897.19    181.97 o 
  -8   6   6     1668.91     1564.79    142.56 o 
  -6   6   6     1794.39     1856.34    179.15 o 
  -4   6   6     1854.88     1847.67    298.78 o 
  -2   6   6     1964.96     2056.61    188.78 o 
   0   6   6    27340.06    26569.46    391.40 o 
   2   6   6    29466.29    27333.19    919.60 o 
   4   6   6      392.36      421.47    139.65 o 
   6   6   6     7964.41     7723.42    392.98 o 
   8   6   6     5924.65     5454.26    271.36 o 
  10   6   6      474.29      442.55    162.32 o 
  12   6   6      142.64      384.96    293.10 o 
  14   6   6      685.58      572.59    273.52 o 
 -13   7   6     1677.63     2149.70    244.37 o 
 -11   7   6     2357.50     2754.97    244.16 o 
  -9   7   6     2949.07     2944.65    351.27 o 
  -7   7   6        3.42      120.04    155.34 o 
  -5   7   6       33.58      181.55    165.76 o 
  -3   7   6      476.71      492.88    172.41 o 
  -1   7   6      586.29      643.30    177.79 o 
   1   7   6     6181.83     6183.52    267.64 o 
   3   7   6     7578.98     7931.52    293.70 o 
   5   7   6     7023.14     7546.21    724.10 o 
   7   7   6     2936.32     2880.76    503.07 o 
   9   7   6     2925.06     2925.45    246.46 o 
  11   7   6      913.82     1189.43    297.93 o 
  -6   8   6      253.15      405.75    315.52 o 
  -4   8   6      159.75      141.24    187.45 o 
  -2   8   6     2543.73     2296.02    240.85 o 
   0   8   6      236.63      291.12    262.74 o 
   2   8   6     5919.20     4674.32    411.42 o 
   4   8   6       41.85      -49.30    163.14 o 
 -25   1   7     2707.32     2681.46    266.02 o 
 -23   1   7     4888.23     4888.77    218.58 o 
 -21   1   7     2868.70     2598.97    173.09 o 
 -19   1   7        7.55       -6.18    107.17 o 
 -17   1   7      424.18      425.79     84.63 o 
 -15   1   7    24864.39    23826.21    251.79 o 
 -13   1   7      430.71      626.29     66.94 o 
 -11   1   7      811.41      678.75     59.70 o 
  -9   1   7    27771.83    26010.47    174.86 o 
  -7   1   7    27465.82    26848.65    204.15 o 
  -5   1   7     1426.09     1548.32     75.96 o 
  -3   1   7    52433.95    53024.42    328.21 o 
  -1   1   7      239.55      283.30     48.94 o 
   1   1   7    21240.79    20508.53    190.35 o 
   3   1   7     1823.87     2091.35     80.11 o 
   5   1   7    22456.76    22713.56    191.61 o 
   7   1   7    34633.65    36552.69    235.65 o 
   9   1   7    45837.52    47162.22    370.55 o 
  11   1   7    23756.58    24143.32    283.44 o 
  13   1   7    23842.03    23093.74    484.95 o 
  15   1   7    18909.49    18987.60    297.79 o 
  17   1   7       54.37      -80.61    119.36 o 
  19   1   7     2982.99     3367.43    188.71 o 
  21   1   7        4.63     -101.87    140.34 o 
  23   1   7      570.64      821.92    173.86 o 
 -24   2   7     3013.62     3069.00    211.62 o 
 -22   2   7     6403.41     6110.69    240.67 o 
 -20   2   7      867.42     1042.74    140.13 o 
 -18   2   7     1504.24     1390.98    204.01 o 
 -16   2   7      399.53      605.89    148.91 o 
 -14   2   7     2659.91     2389.17    121.96 o 
 -12   2   7    49698.37    48742.55    303.96 o 
 -10   2   7    84595.42    88788.38    966.08 o 
  -8   2   7    12792.58    12788.70    223.78 o 
  -6   2   7    28604.71    26890.93    250.87 o 
  -4   2   7    13619.46    13278.40    136.63 o 
  -2   2   7     5619.13     5309.97    107.48 o 
   0   2   7     4452.70     3833.05    112.52 o 
   2   2   7    12640.61    12323.50    133.06 o 
   4   2   7    21218.66    20898.33    253.82 o 
   6   2   7     2693.94     3499.57    117.30 o 
   8   2   7     3080.16     2700.13    113.64 o 
  10   2   7    60334.90    58324.79    392.40 o 
  12   2   7    28873.39    28345.41    281.30 o 
  14   2   7    11401.02    11166.38    204.15 o 
  16   2   7    13088.02    13347.78    270.01 o 
  18   2   7      330.59      152.37    132.44 o 
  20   2   7      508.01      501.61    170.15 o 
  22   2   7        5.66     -143.77    143.77 o 
 -23   3   7      318.09      215.95    158.89 o 
 -21   3   7      596.96      869.48    190.20 o 
 -19   3   7     2385.99     2337.13    213.29 o 
 -17   3   7        4.00      -46.51    264.73 o 
 -15   3   7      497.45      601.33     96.68 o 
 -13   3   7     3326.97     3225.09    136.51 o 
 -11   3   7     1715.13     1871.58    126.92 o 
  -9   3   7     8892.16     8769.23    310.45 o 
  -7   3   7     4582.77     4250.08    134.17 o 
  -5   3   7      629.48      756.61     78.79 o 
  -3   3   7     5503.98     5393.10    121.97 o 
  -1   3   7     5218.93     5581.07    134.72 o 
   1   3   7    23139.74    23972.04    193.35 o 
   3   3   7      376.51      373.05     88.60 o 
   5   3   7      215.67      273.36     69.11 o 
   7   3   7     8961.32     8743.39    247.91 o 
   9   3   7      286.77      191.00     88.27 o 
  11   3   7      264.51      340.05    104.09 o 
  13   3   7     1555.85     1470.82    116.52 o 
  15   3   7     9517.29     9359.74    405.20 o 
  17   3   7      970.28      943.95    146.98 o 
  19   3   7      947.14     1033.33    153.99 o 
  21   3   7       75.68      164.41    185.15 o 
 -22   4   7     3391.04     4159.26    473.84 o 
 -20   4   7       13.22     -164.31    167.69 o 
 -18   4   7      729.95      806.13    189.18 o 
 -16   4   7       22.76      131.98    173.36 o 
 -14   4   7     4509.77     4348.29    232.25 o 
 -12   4   7     8777.24     8703.06    201.31 o 
 -10   4   7     2813.88     2895.47    130.94 o 
  -8   4   7    15439.94    15275.21    280.66 o 
  -6   4   7     7462.96     7471.63    178.51 o 
  -4   4   7    13642.61    13483.66    193.02 o 
  -2   4   7       19.79       26.97     68.77 o 
   0   4   7     6367.67     7281.45    167.87 o 
   2   4   7       12.30       77.38     61.72 o 
   4   4   7     5399.17     5205.28    302.38 o 
   6   4   7     1193.63     1500.66    102.32 o 
   8   4   7      279.70      290.96     95.19 o 
  10   4   7    28173.80    26875.48    453.23 o 
  12   4   7     4248.73     4096.74    174.70 o 
  14   4   7      543.14      527.53    115.12 o 
  16   4   7     8929.96     8839.21    251.79 o 
  18   4   7     7156.67     6672.55    314.92 o 
  20   4   7       63.47      385.73    204.89 o 
 -19   5   7        1.98     -133.70    185.84 o 
 -17   5   7     6420.01     6538.53    317.80 o 
 -15   5   7     6335.89     6626.26    293.33 o 
 -13   5   7     4245.92     4511.93    242.36 o 
 -11   5   7     5886.70     6127.00    197.91 o 
  -9   5   7    45577.96    45611.44    495.48 o 
  -7   5   7     4284.95     4669.82    208.80 o 
  -5   5   7     5502.06     5688.04    226.06 o 
  -3   5   7    14642.14    14145.25    227.96 o 
  -1   5   7     3482.52     3399.66    145.53 o 
   1   5   7      293.30      406.21     76.37 o 
   3   5   7      319.50      388.88     90.57 o 
   5   5   7     5368.01     5684.77    171.72 o 
   7   5   7    12048.83    11931.55    235.23 o 
   9   5   7     9561.06     9956.39    252.00 o 
  11   5   7    14134.95    13690.38    290.78 o 
  13   5   7    22870.11    22478.63    461.44 o 
  15   5   7     9603.26     9628.97    494.84 o 
  17   5   7     1428.76     1432.32    290.55 o 
 -16   6   7      334.49      564.13    203.35 o 
 -14   6   7     5470.15     5357.56    545.63 o 
 -12   6   7      630.96     1015.27    274.38 o 
 -10   6   7     3653.23     3357.12    227.03 o 
  -8   6   7    10050.92     9748.30    732.33 o 
  -6   6   7      218.33      248.19    143.69 o 
  -4   6   7     4479.82     4501.56    301.05 o 
  -2   6   7     1321.17     1452.74    164.38 o 
   0   6   7     1720.12     1538.40    184.84 o 
   2   6   7     2799.01     2976.51    190.99 o 
   4   6   7      778.06      728.77    157.18 o 
   6   6   7     4243.63     4395.25    263.31 o 
   8   6   7     3398.38     3219.95    229.32 o 
  10   6   7     1149.33     1363.67    188.63 o 
  12   6   7     1993.51     2051.48    231.83 o 
  14   6   7     2855.64     3568.87    379.64 o 
 -13   7   7       56.43        8.22    191.43 o 
 -11   7   7       33.14     -159.30    159.30 o 
  -9   7   7     5689.62     5989.73    436.96 o 
  -7   7   7      959.51      735.77    180.80 o 
  -5   7   7      411.77      498.41    174.33 o 
  -3   7   7     1937.61     2137.25    249.12 o 
  -1   7   7      758.64      621.28    180.04 o 
   1   7   7        0.74      253.24    265.30 o 
   3   7   7      191.49      135.58    147.33 o 
   5   7   7      225.72      109.83    153.39 o 
   7   7   7     4178.97     4314.05    528.61 o 
   9   7   7       18.18       41.39    171.92 o 
  11   7   7      132.95      -63.89    181.83 o 
  -6   8   7     6365.25     6459.04    475.55 o 
  -4   8   7     6967.25     6668.34    327.04 o 
  -2   8   7      749.14      675.93    203.33 o 
   0   8   7       75.72     -167.41    248.56 o 
   2   8   7     1564.67     1458.99    314.95 o 
 -24   0   8    17891.17    16558.45    638.41 o 
 -22   0   8     7325.15     7057.16    426.18 o 
 -20   0   8     1150.86     1193.49    155.47 o 
 -18   0   8    19255.08    19224.15    340.73 o 
 -16   0   8     3390.41     3518.92    176.82 o 
 -14   0   8     5171.94     5069.18    179.56 o 
 -12   0   8     9693.00    10805.54    216.49 o 
 -10   0   8     3620.54     4360.75    137.41 o 
  -8   0   8    43842.64    45973.43    381.07 o 
  -6   0   8    29457.50    30042.30    427.88 o 
  -4   0   8   105429.06   110103.84    969.25 o 
  -2   0   8    94234.63    95461.32    969.25 o 
   0   0   8    53869.32    53688.56    531.16 o 
   2   0   8    35400.56    36343.01    427.88 o 
   4   0   8    85475.06    83151.70    568.54 o 
   6   0   8    24017.41    26218.30    642.39 o 
   8   0   8      262.90      482.59    120.31 o 
  10   0   8     8402.92     8359.96    209.40 o 
  12   0   8     4942.15     4636.41    170.74 o 
  14   0   8    40625.86    39676.38    732.05 o 
  16   0   8      253.74      128.25    213.94 o 
  18   0   8    10995.42    11282.60    470.44 o 
  20   0   8    10772.10    11001.70    501.65 o 
  22   0   8     5239.22     6386.54    323.78 o 
 -25   1   8      786.40      657.44    217.66 o 
 -23   1   8     9088.09     8119.42    256.65 o 
 -21   1   8     4369.47     4800.82    204.36 o 
 -19   1   8     3062.20     3005.41    156.81 o 
 -17   1   8     7916.93     7651.08    226.38 o 
 -15   1   8      915.69      906.69     79.41 o 
 -13   1   8      769.05      864.78     75.78 o 
 -11   1   8     1202.89     1305.72     60.25 o 
  -9   1   8     2538.09     2471.46     69.11 o 
  -7   1   8      437.81      558.98     59.28 o 
  -5   1   8    13518.43    13017.82    230.09 o 
  -3   1   8    22267.44    21616.09    208.95 o 
  -1   1   8     4056.62     3669.43     65.43 o 
   1   1   8   114236.70   114088.90   1230.77 o 
   3   1   8      588.53      498.78     60.34 o 
   5   1   8     3445.05     3833.23     97.24 o 
   7   1   8      111.25       66.02     47.87 o 
   9   1   8        7.97      -49.38     49.38 o 
  11   1   8     1673.03     1877.71    114.31 o 
  13   1   8     5087.90     5196.56    216.05 o 
  15   1   8     8192.16     7929.90    278.39 o 
  17   1   8     1319.03     1345.28    147.91 o 
  19   1   8     3107.95     3283.64    315.71 o 
  21   1   8     2191.11     2500.46    388.66 o 
 -24   2   8     5111.73     5076.39    243.20 o 
 -22   2   8       17.98     -128.51    134.96 o 
 -20   2   8      961.30      873.64    141.29 o 
 -18   2   8       32.33      178.82    119.05 o 
 -16   2   8     1191.29     1140.68    111.43 o 
 -14   2   8      163.06      290.98     86.88 o 
 -12   2   8     4626.05     4493.87     95.51 o 
 -10   2   8     6195.30     7199.97    159.72 o 
  -8   2   8    37150.34    38404.71    451.28 o 
  -6   2   8      471.25      453.78    102.01 o 
  -4   2   8    17045.96    17407.39    163.01 o 
  -2   2   8     1321.33     1618.34     81.48 o 
   0   2   8     4497.27     5109.42    118.42 o 
   2   2   8    25606.78    25141.44    306.42 o 
   4   2   8       50.35       24.06     54.43 o 
   6   2   8       31.66       65.98     42.80 o 
   8   2   8     2789.23     3108.57    122.91 o 
  10   2   8    10868.80    11239.57    180.84 o 
  12   2   8     1224.08     1471.19    104.03 o 
  14   2   8     1794.30     1873.77    121.00 o 
  16   2   8    10931.09    10834.30    260.14 o 
  18   2   8      817.40      953.92    151.95 o 
  20   2   8     2099.28     2154.41    184.94 o 
  22   2   8      901.53     1130.87    178.81 o 
 -23   3   8     6001.01     6007.53    258.22 o 
 -21   3   8    20728.41    20079.69    451.59 o 
 -19   3   8     5284.07     5118.20    267.23 o 
 -17   3   8     8748.55     8605.77    399.22 o 
 -15   3   8     4771.41     4687.56    167.18 o 
 -13   3   8       74.63      139.96     85.38 o 
 -11   3   8       24.34      -12.01     77.19 o 
  -9   3   8     1599.76     1978.27    182.59 o 
  -7   3   8    10528.87    10322.52    185.45 o 
  -5   3   8    66924.02    66894.95    452.09 o 
  -3   3   8     5604.68     5200.53    136.34 o 
  -1   3   8     7730.01     6856.57    147.47 o 
   1   3   8    65568.98    65247.07    360.40 o 
   3   3   8    66699.91    67014.27    650.28 o 
   5   3   8      642.67      597.08     76.03 o 
   7   3   8     2631.38     2503.49    112.61 o 
   9   3   8     3480.25     3418.24    144.10 o 
  11   3   8     4649.71     4930.08    173.42 o 
  13   3   8      148.19       52.28    115.08 o 
  15   3   8    11220.85    11281.73    224.06 o 
  17   3   8    14353.54    13847.54    441.01 o 
  19   3   8     1668.79     2059.90    182.89 o 
  21   3   8     4847.52     4744.81    400.64 o 
 -22   4   8     5784.44     5905.95    378.79 o 
 -20   4   8     2937.93     2752.69    240.96 o 
 -18   4   8     5410.41     5745.23    562.09 o 
 -16   4   8     3647.11     4015.35    234.14 o 
 -14   4   8      871.92     1205.86    231.26 o 
 -12   4   8      996.10     1071.91    120.63 o 
 -10   4   8     6225.49     6231.53    181.11 o 
  -8   4   8      269.23      299.56     91.04 o 
  -6   4   8     1550.26     1434.73    133.88 o 
  -4   4   8    31711.63    32035.72    295.14 o 
  -2   4   8    30932.55    30627.35    303.03 o 
   0   4   8    24432.77    25381.29    288.60 o 
   2   4   8     7336.92     7694.75    136.60 o 
   4   4   8    18979.32    19589.09    235.54 o 
   6   4   8      681.72      619.84     92.42 o 
   8   4   8     1233.21     1027.39    105.12 o 
  10   4   8     5615.88     5593.66    277.28 o 
  12   4   8     5503.58     5304.19    197.05 o 
  14   4   8     2848.17     3037.58    147.29 o 
  16   4   8      256.09      412.12    140.74 o 
  18   4   8      184.05       81.48    177.80 o 
 -19   5   8       12.89      309.75    196.72 o 
 -17   5   8     2939.39     3125.64    251.48 o 
 -15   5   8     3410.53     3833.33    715.87 o 
 -13   5   8     2987.71     2815.36    213.71 o 
 -11   5   8        0.37      147.39    100.28 o 
  -9   5   8      627.90      494.25    106.40 o 
  -7   5   8     2126.38     2192.50    385.03 o 
  -5   5   8      658.20      708.32    138.87 o 
  -3   5   8      236.22      277.77     85.74 o 
  -1   5   8      482.28      403.42     91.61 o 
   1   5   8     7545.88     7255.07    194.46 o 
   3   5   8     1562.43     1757.12    111.45 o 
   5   5   8       54.89       16.23     99.46 o 
   7   5   8      486.78      351.44    139.60 o 
   9   5   8       35.64       95.16    144.68 o 
  11   5   8       70.95      200.60    260.76 o 
  13   5   8     2707.28     2775.50    276.65 o 
  15   5   8     1141.69     1155.95    270.12 o 
  17   5   8      152.81     -239.48    258.20 o 
 -16   6   8     2692.21     2445.41    245.40 o 
 -14   6   8      267.98      201.43    183.72 o 
 -12   6   8     5514.61     5263.44    282.06 o 
 -10   6   8      784.92      882.68    128.81 o 
  -8   6   8     7861.81     7433.37    358.36 o 
  -6   6   8     4764.43     5255.77    246.99 o 
  -4   6   8     8231.58     8030.07    277.48 o 
  -2   6   8    21675.26    21709.23    310.79 o 
   0   6   8      967.68      652.33    119.81 o 
   2   6   8    17343.39    16025.53    349.44 o 
   4   6   8     6409.37     6136.99    321.76 o 
   6   6   8       62.21     -134.30    134.30 o 
   8   6   8      237.15      278.19    160.30 o 
  10   6   8       27.41       29.10    149.44 o 
  12   6   8      525.77      344.65    174.12 o 
  14   6   8     5985.97     6933.45    444.34 o 
 -13   7   8        9.09       19.99    180.56 o 
 -11   7   8       49.71      -90.23    267.85 o 
  -9   7   8      977.53      797.31    301.90 o 
  -7   7   8     3240.87     4148.07    598.41 o 
  -5   7   8     2734.68     2965.61    228.89 o 
  -3   7   8     5180.30     5244.33    277.11 o 
  -1   7   8     2528.00     3277.74    238.93 o 
   1   7   8     2216.44     2355.17    225.29 o 
   3   7   8     7967.92     7970.39    356.94 o 
   5   7   8     1304.42     1650.73    196.74 o 
   7   7   8      515.96      632.99    343.04 o 
   9   7   8      177.39      444.86    190.12 o 
  -4   8   8      275.36      154.96    283.17 o 
  -2   8   8      266.45     -154.07    189.34 o 
   0   8   8     2761.84     2874.84    363.19 o 
   2   8   8    12067.80    11336.51    558.97 o 
 -25   1   9      332.35       37.50    215.66 o 
 -23   1   9      491.30      566.01    152.31 o 
 -21   1   9      235.33      281.57    118.97 o 
 -19   1   9     6871.35     6471.41    207.83 o 
 -17   1   9    28731.20    28072.75    274.72 o 
 -15   1   9     4386.19     4374.43    121.81 o 
 -13   1   9    29712.29    29435.53    243.23 o 
 -11   1   9    34342.33    33932.96    220.92 o 
  -9   1   9     6220.37     6735.78    132.94 o 
  -7   1   9    69171.50    71413.01    624.01 o 
  -5   1   9     1789.74     2243.83     89.73 o 
  -3   1   9    16730.90    17175.62    168.49 o 
  -1   1   9     3325.96     2970.27     80.43 o 
   1   1   9     1731.98     1691.78     67.24 o 
   3   1   9    16687.82    16554.51    177.12 o 
   5   1   9    30880.79    30867.13    387.16 o 
   7   1   9    25686.85    25223.80    203.65 o 
   9   1   9     6675.85     6839.28    117.88 o 
  11   1   9     2122.42     2255.30    102.39 o 
  13   1   9     2235.06     2491.22    137.54 o 
  15   1   9      901.48     1110.24    221.03 o 
  17   1   9     1410.50     1467.41    145.42 o 
  19   1   9    11765.88    12080.75    298.03 o 
  21   1   9     6225.21     6129.50    253.40 o 
 -24   2   9      972.37     1176.98    174.54 o 
 -22   2   9     4734.78     4928.06    221.20 o 
 -20   2   9      495.79      746.11    137.06 o 
 -18   2   9     2846.90     2770.64    130.95 o 
 -16   2   9    19768.61    18912.37    550.58 o 
 -14   2   9    36033.39    35369.78    658.13 o 
 -12   2   9     9014.40     8718.61    295.57 o 
 -10   2   9    29436.22    29359.59    367.15 o 
  -8   2   9     8942.95     9009.18    171.57 o 
  -6   2   9     8946.78     9332.18    231.53 o 
  -4   2   9      746.12     1042.12     63.23 o 
  -2   2   9      345.44      342.22     58.97 o 
   0   2   9    23472.71    23625.95    229.84 o 
   2   2   9    34290.98    34339.19    307.58 o 
   4   2   9    16859.93    15875.21    357.93 o 
   6   2   9     4990.95     4213.89    110.66 o 
   8   2   9    29441.87    28657.61    290.18 o 
  10   2   9      193.74      270.19     78.22 o 
  12   2   9     3659.37     3790.88    133.93 o 
  14   2   9     7292.06     7893.79    234.67 o 
  16   2   9      984.40      774.63    137.30 o 
  18   2   9     3260.14     3512.60    254.69 o 
  20   2   9     2010.32     2382.17    191.83 o 
 -23   3   9      542.77      554.32    165.30 o 
 -21   3   9       33.68       -0.93    139.37 o 
 -19   3   9     2544.27     2422.49    215.78 o 
 -17   3   9     1321.93     1207.66    177.85 o 
 -15   3   9      623.70      615.92    102.90 o 
 -13   3   9     1669.10     1832.35    213.20 o 
 -11   3   9     1248.56     1086.59    103.06 o 
  -9   3   9      363.53      458.05    117.06 o 
  -7   3   9     1805.91     2007.03    134.85 o 
  -5   3   9     1779.30     1836.73     82.15 o 
  -3   3   9      430.36      541.95     98.58 o 
  -1   3   9     6968.64     7427.62    150.05 o 
   1   3   9    12482.89    12519.29    132.16 o 
   3   3   9     1781.57     2145.49    122.89 o 
   5   3   9     3536.24     3259.82    112.70 o 
   7   3   9     4977.51     4907.78    143.90 o 
   9   3   9       25.63      -65.95     83.63 o 
  11   3   9     4750.45     5103.57    175.52 o 
  13   3   9       42.48      -25.66     92.91 o 
  15   3   9      262.56      368.56    136.71 o 
  17   3   9      329.75      192.69    136.42 o 
  19   3   9     1294.70     1269.13    176.75 o 
 -22   4   9     1256.68     1571.61    235.42 o 
 -20   4   9     2840.08     2706.15    328.00 o 
 -18   4   9       42.78       12.30    155.56 o 
 -16   4   9    15721.51    16100.84    944.85 o 
 -14   4   9    16837.86    16652.55    516.28 o 
 -12   4   9     2548.80     2892.44    185.92 o 
 -10   4   9     1598.19     1836.24    119.51 o 
  -8   4   9    14719.91    14099.61    238.00 o 
  -6   4   9      864.68      777.44    123.15 o 
  -4   4   9     2053.10     2287.47    108.59 o 
  -2   4   9     2163.85     2351.87    112.10 o 
   0   4   9    10198.31     9873.41    214.71 o 
   2   4   9     8673.51     8913.17    141.53 o 
   4   4   9     4350.44     4289.27    166.86 o 
   6   4   9    18958.46    18135.57    241.97 o 
   8   4   9    12800.47    12942.30    227.38 o 
  10   4   9     1193.35     1055.91    122.44 o 
  12   4   9       67.23      -45.35    110.45 o 
  14   4   9     2603.97     2800.33    149.51 o 
  16   4   9      951.89      906.88    184.34 o 
  18   4   9      554.53      457.06    182.58 o 
 -19   5   9     4423.45     4965.43    534.28 o 
 -17   5   9     6875.34     6599.53    478.38 o 
 -15   5   9    14170.45    13848.26    636.43 o 
 -13   5   9     8384.84     8176.08    311.18 o 
 -11   5   9    14600.48    14724.89    588.94 o 
  -9   5   9     3738.63     3944.54    170.52 o 
  -7   5   9       43.17      125.66    123.23 o 
  -5   5   9     8317.76     8259.68    266.60 o 
  -3   5   9     1060.88     1062.52    141.33 o 
  -1   5   9      105.67      153.92     89.73 o 
   1   5   9     4478.04     4414.50    169.72 o 
   3   5   9    24080.07    24625.65    401.16 o 
   5   5   9    17616.01    17349.88    551.30 o 
   7   5   9     3686.49     3312.03    232.38 o 
   9   5   9    12346.93    11877.34    451.71 o 
  11   5   9    12331.14    12607.20    356.34 o 
  13   5   9     1040.52     1045.20    197.34 o 
  15   5   9        8.89       94.03    152.23 o 
  17   5   9     1542.84     1588.94    328.00 o 
 -16   6   9      754.77      812.20    209.48 o 
 -14   6   9     2404.52     2175.39    217.75 o 
 -12   6   9     5840.38     5912.25    295.89 o 
 -10   6   9     3595.07     3444.75    217.34 o 
  -8   6   9     3898.45     3681.33    217.72 o 
  -6   6   9       97.73      211.95    143.78 o 
  -4   6   9     2323.81     2433.74    200.37 o 
  -2   6   9     5127.09     4837.85    287.55 o 
   0   6   9     9222.47     8462.92    223.22 o 
   2   6   9     6729.32     6704.56    259.45 o 
   4   6   9     1779.38     1990.37    184.71 o 
   6   6   9     1901.11     1753.22    189.84 o 
   8   6   9     1073.35     1058.00    185.35 o 
  10   6   9     3716.47     3923.42    258.03 o 
  12   6   9     2028.49     2205.69    367.73 o 
  14   6   9      322.16      322.55    201.71 o 
 -13   7   9     1087.66      308.71    326.87 o 
 -11   7   9     1357.75     1621.85    327.43 o 
  -9   7   9     1347.56     1211.00    316.09 o 
  -7   7   9      694.70      773.80    185.16 o 
  -5   7   9     3656.90     3736.21    248.86 o 
  -3   7   9     2925.28     3166.81    241.57 o 
  -1   7   9       47.90     -160.75    160.75 o 
   1   7   9     1115.65      876.49    154.56 o 
   3   7   9     1726.22     1616.04    224.72 o 
   5   7   9     1754.64     2207.93    308.71 o 
   7   7   9      126.64      116.72    163.70 o 
   9   7   9      169.43       24.68    179.85 o 
  -4   8   9        0.37      -38.16    190.44 o 
  -2   8   9      818.17      816.81    213.71 o 
   0   8   9     4162.50     4243.04    410.85 o 
 -24   0  10     4449.53     5041.48    439.80 o 
 -22   0  10     8512.23     8065.57    473.84 o 
 -20   0  10     4135.88     4269.43    214.31 o 
 -18   0  10      224.84      314.43    113.69 o 
 -16   0  10     1076.39     1160.15    124.43 o 
 -14   0  10      795.79      643.02    112.93 o 
 -12   0  10    56528.46    59600.22    516.59 o 
 -10   0  10    69072.80    71825.00    551.00 o 
  -8   0  10     5329.95     6337.60    246.29 o 
  -6   0  10    62991.65    64351.47    695.16 o 
  -4   0  10    29382.30    27018.52    619.97 o 
  -2   0  10    50272.70    54228.08    418.86 o 
   0   0  10    49805.57    46923.17    374.80 o 
   2   0  10    58495.62    60515.88    643.52 o 
   4   0  10       25.13       49.60     74.67 o 
   6   0  10    37533.16    43548.15    429.01 o 
   8   0  10    18389.88    17559.79    260.33 o 
  10   0  10    44350.21    43981.63    432.60 o 
  12   0  10    36448.21    34808.34    394.26 o 
  14   0  10    15186.13    15562.52    508.46 o 
  16   0  10     3706.92     4401.93    351.84 o 
  18   0  10    10893.24    10452.38    484.63 o 
  20   0  10      485.35      247.99    268.42 o 
  22   0  10       74.50      -14.70    203.62 o 
 -25   1  10     4336.86     4033.86    305.56 o 
 -23   1  10     5535.60     5336.45    352.12 o 
 -21   1  10     1663.74     1697.49    169.56 o 
 -19   1  10      460.38      586.91    117.84 o 
 -17   1  10        9.95       59.14    100.43 o 
 -15   1  10      571.61      574.40     78.50 o 
 -13   1  10      307.69      325.56     62.18 o 
 -11   1  10     1147.72      967.52     74.28 o 
  -9   1  10    10408.66    10232.58    146.04 o 
  -7   1  10    20942.73    20104.15    217.80 o 
  -5   1  10     8581.93     9015.90    153.60 o 
  -3   1  10    39323.96    40508.71    281.07 o 
  -1   1  10     5253.68     5458.56     85.34 o 
   1   1  10       10.46      -12.34     50.58 o 
   3   1  10     6414.02     7078.47    133.94 o 
   5   1  10      248.14      410.12     64.82 o 
   7   1  10    23916.24    24403.80    205.29 o 
   9   1  10      894.44      965.75     93.87 o 
  11   1  10    10026.22     9695.08    145.73 o 
  13   1  10    18952.37    18831.77    274.82 o 
  15   1  10    11666.26    11440.80    239.56 o 
  17   1  10      617.87      512.31    140.56 o 
  19   1  10      876.41     1072.46    186.97 o 
  21   1  10      398.55      482.71    167.36 o 
 -24   2  10      112.42       95.91    150.73 o 
 -22   2  10      570.99      776.11    142.91 o 
 -20   2  10      735.81      658.95    138.96 o 
 -18   2  10     1901.28     1899.27    121.25 o 
 -16   2  10     3241.69     3322.32    130.90 o 
 -14   2  10      103.99      256.93    131.05 o 
 -12   2  10     1146.82     1308.90     88.10 o 
 -10   2  10     3817.74     4058.26    118.54 o 
  -8   2  10      267.44      231.57     71.87 o 
  -6   2  10      170.24      176.40     74.39 o 
  -4   2  10     7895.67     8637.80    149.81 o 
  -2   2  10     3557.30     3557.90    111.46 o 
   0   2  10     5949.69     5764.91    131.94 o 
   2   2  10     7350.51     7487.49     95.70 o 
   4   2  10        1.25      191.78     49.49 o 
   6   2  10     2627.89     3025.90    124.99 o 
   8   2  10     6718.00     6772.51    217.94 o 
  10   2  10    12860.53    12296.68    203.95 o 
  12   2  10     8504.60     8120.36    178.95 o 
  14   2  10      509.52      510.56    103.86 o 
  16   2  10     8183.64     8764.45    263.08 o 
  18   2  10       57.27       28.12    143.51 o 
  20   2  10      242.19      286.24    175.17 o 
 -23   3  10     6383.75     6876.31    266.96 o 
 -21   3  10     5658.19     5095.68    368.43 o 
 -19   3  10     3036.21     3692.56    190.12 o 
 -17   3  10       16.34      110.11    148.62 o 
 -15   3  10     8269.76     8196.95    211.93 o 
 -13   3  10      242.32      320.29    100.77 o 
 -11   3  10     4488.52     4512.67    161.09 o 
  -9   3  10    20430.37    19209.68    347.24 o 
  -7   3  10    11783.93    10853.00    251.68 o 
  -5   3  10     9688.30     9376.32    139.86 o 
  -3   3  10    10668.56     9885.94    182.82 o 
  -1   3  10    24104.46    23446.31    250.98 o 
   1   3  10     9545.48     9808.66    230.55 o 
   3   3  10       60.92       50.93     53.46 o 
   5   3  10       84.96      -60.01     64.17 o 
   7   3  10    24577.00    23889.11    270.17 o 
   9   3  10    23744.31    23654.36    292.74 o 
  11   3  10     7776.87     7703.51    200.54 o 
  13   3  10    28602.06    28413.27    371.78 o 
  15   3  10    22509.24    22199.86    360.15 o 
  17   3  10     3595.80     3964.79    210.84 o 
  19   3  10     4105.30     4496.32    226.24 o 
 -22   4  10     5491.28     5752.55    489.01 o 
 -20   4  10     3942.69     3287.13    255.98 o 
 -18   4  10      197.04      668.77    190.09 o 
 -16   4  10      726.39      786.07    471.57 o 
 -14   4  10      780.22      905.16    126.94 o 
 -12   4  10    11554.54    11162.96    470.31 o 
 -10   4  10    20652.57    20878.64    443.94 o 
  -8   4  10    13023.40    12659.83    281.61 o 
  -6   4  10    10834.24    10267.26    261.91 o 
  -4   4  10    13137.85    12794.00    191.30 o 
  -2   4  10     2179.65     2081.25    122.59 o 
   0   4  10     5308.59     5085.45    156.58 o 
   2   4  10      244.37      169.15     59.34 o 
   4   4  10       26.09      153.71     69.84 o 
   6   4  10       76.40       64.16     79.27 o 
   8   4  10     4561.68     4487.26    158.80 o 
  10   4  10     5460.31     5500.18    186.97 o 
  12   4  10    10723.74     9978.52    309.34 o 
  14   4  10     4245.18     4447.37    201.38 o 
  16   4  10     5649.50     5760.94    231.51 o 
  18   4  10     1746.35     1976.10    377.94 o 
 -19   5  10      569.42      494.96    203.57 o 
 -17   5  10      650.00      761.03    189.80 o 
 -15   5  10      334.15      483.39    179.46 o 
 -13   5  10       71.36       73.79    108.06 o 
 -11   5  10     1238.53     1249.53    170.39 o 
  -9   5  10     2247.95     2328.72    181.06 o 
  -7   5  10      143.50      250.50    131.94 o 
  -5   5  10     2379.99     2519.30    185.59 o 
  -3   5  10      104.74       49.96     83.70 o 
  -1   5  10      397.14      464.23     97.93 o 
   1   5  10     3437.18     3293.32    150.96 o 
   3   5  10      529.44      534.89    195.78 o 
   5   5  10     1010.56     1209.19    154.30 o 
   7   5  10      716.78      644.03    148.89 o 
   9   5  10        3.62      -19.66    145.74 o 
  11   5  10      214.99      116.90    198.33 o 
  13   5  10     1446.15     1516.80    263.88 o 
  15   5  10      167.39      105.24    212.46 o 
 -16   6  10      113.12     -100.38    206.28 o 
 -14   6  10      358.40      135.33    183.45 o 
 -12   6  10     8955.48     8398.68    481.79 o 
 -10   6  10     1128.12     1282.36    175.45 o 
  -8   6  10     6655.40     6876.44    278.73 o 
  -6   6  10    16136.37    15582.20    860.87 o 
  -4   6  10     6762.63     6673.89    278.34 o 
  -2   6  10     2005.85     1911.61    192.79 o 
   0   6  10      857.87      654.32    180.57 o 
   2   6  10     2213.63     2374.36    372.55 o 
   4   6  10     3438.51     3810.98    218.89 o 
   6   6  10     1400.17     1381.02    181.57 o 
   8   6  10      815.14      864.80    184.13 o 
  10   6  10     8060.89     8024.86    724.95 o 
  12   6  10     2105.16     2350.87    242.56 o 
  14   6  10     1299.81     1227.89    229.19 o 
 -13   7  10      988.82     1296.69    332.54 o 
 -11   7  10     1265.18     1260.37    321.19 o 
  -9   7  10     4716.48     5259.81    468.74 o 
  -7   7  10     7924.23     8091.42    402.91 o 
  -5   7  10     8322.25     8403.43    328.95 o 
  -3   7  10     3884.68     3797.72    503.07 o 
  -1   7  10     4337.41     4220.27    268.90 o 
   1   7  10     3047.26     2793.70    334.81 o 
   3   7  10      265.47      210.56    212.24 o 
   5   7  10       37.69     -155.43    170.53 o 
   7   7  10     2911.26     3169.03    259.91 o 
   9   7  10     5964.35     6115.61    321.27 o 
 -25   1  11      226.97       10.63    198.89 o 
 -23   1  11     4032.33     3372.10    260.74 o 
 -21   1  11    16978.55    16586.92    387.95 o 
 -19   1  11    14575.44    14467.24    232.98 o 
 -17   1  11     3827.78     3655.28    191.83 o 
 -15   1  11     4416.93     4392.21    111.26 o 
 -13   1  11     6816.21     7236.65    120.89 o 
 -11   1  11      342.49      471.98     69.83 o 
  -9   1  11    12377.24    12746.99    202.84 o 
  -7   1  11    32676.23    33484.63    289.76 o 
  -5   1  11    36072.67    36075.76    595.76 o 
  -3   1  11      830.38      667.84     76.49 o 
  -1   1  11      577.72      651.41     50.52 o 
   1   1  11    70021.34    67142.19    379.44 o 
   3   1  11    53344.95    53503.75    365.78 o 
   5   1  11     8517.63     8260.66    143.78 o 
   7   1  11     2676.61     2245.40     89.70 o 
   9   1  11     1037.10     1357.18    144.65 o 
  11   1  11       26.23       -9.60     92.84 o 
  13   1  11      474.72      431.00    111.24 o 
  15   1  11     2534.32     2953.26    157.13 o 
  17   1  11     6528.76     6860.40    230.65 o 
  19   1  11     4817.19     5155.23    231.49 o 
  21   1  11     1351.79     1830.98    253.94 o 
 -24   2  11     6656.75     6801.27    263.30 o 
 -22   2  11     5000.41     4989.14    312.69 o 
 -20   2  11     1646.67     1906.89    162.49 o 
 -18   2  11    16240.80    15705.19    241.90 o 
 -16   2  11     1158.99     1311.03    105.56 o 
 -14   2  11     6023.83     6064.14    172.91 o 
 -12   2  11     2628.23     2476.50    106.65 o 
 -10   2  11        4.68      -18.62     63.50 o 
  -8   2  11     4488.13     4229.38    174.03 o 
  -6   2  11    14428.65    14528.77    131.53 o 
  -4   2  11    38521.25    40659.33    244.35 o 
  -2   2  11    64114.07    66394.03    431.70 o 
   0   2  11    58961.12    57904.36    508.68 o 
   2   2  11     4960.17     4323.33    197.62 o 
   4   2  11    84228.91    85013.02    608.51 o 
   6   2  11    13172.56    13241.29    149.21 o 
   8   2  11       96.47      194.17     52.36 o 
  10   2  11    10656.39    10218.53    190.50 o 
  12   2  11     2002.89     2186.70    117.78 o 
  14   2  11    13017.35    13598.83    233.01 o 
  16   2  11      669.64      619.22    123.19 o 
  18   2  11     7104.30     7363.48    258.64 o 
  20   2  11     8120.23     8040.21    274.24 o 
 -23   3  11      438.74      462.36    164.62 o 
 -21   3  11      181.86       99.96    144.09 o 
 -19   3  11      851.21     1034.43    151.24 o 
 -17   3  11     5740.34     5837.40    176.09 o 
 -15   3  11       71.23       91.54     97.96 o 
 -13   3  11     1412.27     1439.29    114.81 o 
 -11   3  11      470.32      451.22    138.99 o 
  -9   3  11      660.08      757.42    118.69 o 
  -7   3  11    10339.51    10357.69    283.46 o 
  -5   3  11      961.68     1205.68    127.69 o 
  -3   3  11    12398.40    12197.60    179.84 o 
  -1   3  11       79.57       21.12     69.67 o 
   1   3  11     1238.71     1524.67    103.24 o 
   3   3  11      128.20      240.00     53.09 o 
   5   3  11     3844.44     4166.49    234.76 o 
   7   3  11      666.01      760.01     89.86 o 
   9   3  11     1164.99     1393.00    116.83 o 
  11   3  11     2108.43     2066.67    149.48 o 
  13   3  11     1174.25     1510.96    123.46 o 
  15   3  11     2364.93     2287.30    145.83 o 
  17   3  11       13.28      -22.09    137.28 o 
  19   3  11     4150.43     4229.87    222.01 o 
 -22   4  11       97.47      -89.87    155.69 o 
 -20   4  11     2431.23     2324.96    240.36 o 
 -18   4  11     1107.69     1096.29    196.18 o 
 -16   4  11     2840.39     2946.18    224.44 o 
 -14   4  11      518.99      429.19    107.38 o 
 -12   4  11     4532.90     4941.41    183.07 o 
 -10   4  11       45.64      -27.79    105.38 o 
  -8   4  11     9465.40     8900.68    250.42 o 
  -6   4  11     4690.89     4925.18    133.48 o 
  -4   4  11     4125.72     4222.06    164.12 o 
  -2   4  11    30699.23    30157.98    313.03 o 
   0   4  11     1396.74     1567.87    112.87 o 
   2   4  11     9525.90     8942.99    204.89 o 
   4   4  11     7269.02     7127.21    368.01 o 
   6   4  11     3193.03     3499.26    190.62 o 
   8   4  11     3897.24     3522.88    349.85 o 
  10   4  11     3806.60     3623.62    217.29 o 
  12   4  11       54.23      -22.75    157.48 o 
  14   4  11     4863.02     5198.43    254.59 o 
  16   4  11     2913.48     2925.74    197.08 o 
  18   4  11      312.79      466.15    196.41 o 
 -19   5  11     6007.67     6791.56    337.89 o 
 -17   5  11      433.10      631.19    185.44 o 
 -15   5  11    13559.82    14035.47    395.47 o 
 -13   5  11     1341.60     1518.03    157.29 o 
 -11   5  11       89.26      145.18    122.37 o 
  -9   5  11     1310.54     1263.61    382.20 o 
  -7   5  11     1409.40     1473.04    210.53 o 
  -5   5  11    13981.59    13735.63    323.94 o 
  -3   5  11      687.40      876.79    100.28 o 
  -1   5  11    18128.45    17976.87    514.49 o 
   1   5  11    23781.95    23190.14    319.07 o 
   3   5  11    17190.81    16261.82    335.69 o 
   5   5  11     9323.60     9663.71    324.03 o 
   7   5  11     1131.66     1110.07    168.41 o 
   9   5  11     3019.71     3218.02    221.69 o 
  11   5  11      368.84      497.17    242.03 o 
  13   5  11     4288.42     4552.65    275.02 o 
  15   5  11     4688.40     4718.40    231.92 o 
 -16   6  11     2696.12     2977.32    428.73 o 
 -14   6  11     3197.58     3269.24    358.08 o 
 -12   6  11       78.33       62.99    267.85 o 
 -10   6  11      684.02      688.07    164.80 o 
  -8   6  11     2788.66     2614.97    209.33 o 
  -6   6  11       34.00      338.22    209.12 o 
  -4   6  11     3795.78     4285.29    699.13 o 
  -2   6  11     3582.60     3480.46    224.15 o 
   0   6  11     8983.65     8114.23    222.25 o 
   2   6  11     2722.83     2956.74    193.48 o 
   4   6  11      796.47      674.86    152.41 o 
   6   6  11     1477.79     1437.21    575.99 o 
   8   6  11      168.97      224.69    162.90 o 
  10   6  11     2650.10     2372.82    233.34 o 
  12   6  11      370.39      357.48    191.81 o 
 -11   7  11      609.30      734.88    316.09 o 
  -9   7  11       20.93      126.78    213.66 o 
  -7   7  11       32.86     -153.42    160.96 o 
  -5   7  11     2742.58     3110.34    582.80 o 
  -3   7  11      211.68      102.36    181.61 o 
  -1   7  11      717.16      381.82    188.62 o 
   1   7  11     4270.39     4117.62    380.78 o 
   3   7  11     3716.11     3363.02    226.56 o 
   5   7  11      207.99      251.58    172.21 o 
   7   7  11     2654.56     2275.24    235.78 o 
   9   7  11     1340.10     1347.41    218.55 o 
 -24   0  12      798.57      749.07    319.49 o 
 -22   0  12      115.75      365.46    277.50 o 
 -20   0  12       85.16      -93.07    203.72 o 
 -18   0  12      337.52      225.63    111.73 o 
 -16   0  12    24460.93    24241.08    352.72 o 
 -14   0  12    89031.41    87763.57    698.33 o 
 -12   0  12     8392.42     9012.12    342.76 o 
 -10   0  12    15305.11    15459.81    382.48 o 
  -8   0  12    27580.84    27582.28    464.76 o 
  -6   0  12    32031.82    32804.79    477.25 o 
  -4   0  12      389.37      140.58     76.68 o 
  -2   0  12    19475.91    19035.03    241.74 o 
   0   0  12    63254.77    63134.91    480.11 o 
   2   0  12      767.06     1102.61    133.92 o 
   4   0  12    24373.26    24683.40    468.17 o 
   6   0  12     3968.60     3451.75    264.73 o 
   8   0  12    49614.08    49854.24    529.74 o 
  10   0  12    16777.36    17469.30    283.02 o 
  12   0  12      153.00       27.82    106.66 o 
  14   0  12    17914.04    17991.33    560.67 o 
  16   0  12      274.39      585.07    234.37 o 
  18   0  12      352.46     -206.56    258.20 o 
  20   0  12       83.53      -30.08    272.96 o 
 -25   1  12       54.11      117.47    217.14 o 
 -23   1  12      259.04       77.19    196.85 o 
 -21   1  12      460.57      386.14    121.63 o 
 -19   1  12     2771.07     2581.46    147.60 o 
 -17   1  12     5621.82     5620.38    163.50 o 
 -15   1  12     1170.31     1288.80     74.40 o 
 -13   1  12    13703.64    13248.74    190.36 o 
 -11   1  12    13616.95    12780.48    208.37 o 
  -9   1  12     7636.11     8288.82    165.54 o 
  -7   1  12    14918.38    15056.94    223.63 o 
  -5   1  12      519.11      918.07     91.06 o 
  -3   1  12     1203.51     1513.25     79.44 o 
  -1   1  12      592.92      768.30     55.18 o 
   1   1  12      805.03      868.31     67.21 o 
   3   1  12    21261.35    20724.70    400.24 o 
   5   1  12    12993.66    12496.61    175.54 o 
   7   1  12     9512.04     8979.07    143.93 o 
   9   1  12      335.36      248.18     67.56 o 
  11   1  12    13219.17    13059.92    236.78 o 
  13   1  12     5162.35     5199.32    187.98 o 
  15   1  12      401.90      286.57    117.41 o 
  17   1  12      687.87      846.76    198.62 o 
  19   1  12     2118.82     2189.62    196.27 o 
  21   1  12      179.03       31.77    190.47 o 
 -24   2  12      143.87       69.38    150.27 o 
 -22   2  12       63.38       70.21    132.75 o 
 -20   2  12      611.13      711.80    141.27 o 
 -18   2  12     1079.49     1027.27    147.47 o 
 -16   2  12    11759.25    11437.95    205.60 o 
 -14   2  12     7166.04     7037.72    164.06 o 
 -12   2  12      346.57      258.81     77.81 o 
 -10   2  12       23.04      -79.96    100.06 o 
  -8   2  12     7491.42     7157.70    158.13 o 
  -6   2  12     1247.11     1317.65     57.47 o 
  -4   2  12     4712.18     5281.09     92.50 o 
  -2   2  12      796.39      693.15     76.36 o 
   0   2  12     1086.28     1069.76    105.55 o 
   2   2  12      467.21      394.01     93.51 o 
   4   2  12     1898.15     1918.17     80.60 o 
   6   2  12    19922.22    20205.36    188.27 o 
   8   2  12     3016.19     3075.01     96.61 o 
  10   2  12      376.92      368.62     89.83 o 
  12   2  12       27.09      133.85     91.18 o 
  14   2  12      307.36      404.46    106.14 o 
  16   2  12       73.76       34.74    104.00 o 
  18   2  12       16.11      227.58    155.56 o 
  20   2  12       42.38      152.44    174.77 o 
 -23   3  12      646.69      676.64    168.18 o 
 -21   3  12       13.80      114.80    142.06 o 
 -19   3  12     4908.03     5354.05    221.99 o 
 -17   3  12     6396.88     6422.84    179.42 o 
 -15   3  12    22719.67    22045.18    269.81 o 
 -13   3  12    12643.19    12859.31    206.25 o 
 -11   3  12    29128.02    28227.16    726.24 o 
  -9   3  12    15189.71    14705.79    290.82 o 
  -7   3  12    10896.66    10046.13    358.65 o 
  -5   3  12    24355.25    24478.19    189.96 o 
  -3   3  12      589.91      642.16     74.84 o 
  -1   3  12     1943.47     1942.20    103.05 o 
   1   3  12     1830.37     2011.03    113.90 o 
   3   3  12     5580.67     5233.59    196.18 o 
   5   3  12    58046.96    58660.02    809.41 o 
   7   3  12     1192.30     1173.24    127.26 o 
   9   3  12    18271.84    17915.21    443.96 o 
  11   3  12    20414.95    20190.58    260.75 o 
  13   3  12      950.33     1148.99    119.81 o 
  15   3  12     5467.23     4993.45    196.19 o 
  17   3  12     1174.16     1404.44    168.03 o 
  19   3  12      727.72     1162.68    218.68 o 
 -22   4  12       36.67      -15.03    244.98 o 
 -20   4  12       13.30      -75.58    144.34 o 
 -18   4  12      930.59     1005.73    182.93 o 
 -16   4  12     1248.98     1619.24    197.37 o 
 -14   4  12    21689.69    21951.96    459.67 o 
 -12   4  12    11310.28    11175.93    241.81 o 
 -10   4  12    21862.02    21707.42    433.55 o 
  -8   4  12    17073.66    17258.74    338.03 o 
  -6   4  12      386.49      501.03    125.18 o 
  -4   4  12      273.97      209.13     75.49 o 
  -2   4  12     1690.68     1600.02    244.97 o 
   0   4  12       82.55       78.95    169.05 o 
   2   4  12    11570.47    11805.33    228.18 o 
   4   4  12     7458.26     6657.28    743.96 o 
   6   4  12     1472.82     1571.31    190.96 o 
   8   4  12     3212.75     3777.02    207.24 o 
  10   4  12     5844.35     6025.38    273.81 o 
  12   4  12     8401.94     7550.22    290.59 o 
  14   4  12     3365.59     3785.74    206.92 o 
  16   4  12     7707.62     7509.44    367.56 o 
  18   4  12     1533.85     1797.26    238.90 o 
 -19   5  12      217.18      550.08    328.00 o 
 -17   5  12     3694.42     3605.50    299.06 o 
 -15   5  12      625.96      917.32    197.30 o 
 -13   5  12      628.76      617.88    211.10 o 
 -11   5  12      543.96      522.95    141.47 o 
  -9   5  12       12.59       37.18    132.25 o 
  -7   5  12      697.88      629.53    149.02 o 
  -5   5  12     2955.19     3129.03    206.50 o 
  -3   5  12     1053.71      938.53    102.68 o 
  -1   5  12     1959.36     2296.91    221.31 o 
   1   5  12     8014.31     8111.00    218.37 o 
   3   5  12       13.88      -43.20    112.24 o 
   5   5  12       52.59        1.95    122.15 o 
   7   5  12     1970.84     1922.64    239.48 o 
   9   5  12      119.59       89.19    140.69 o 
  11   5  12        1.06       -3.83    279.48 o 
  13   5  12      249.06     -119.46    173.30 o 
  15   5  12        1.94     -200.42    200.42 o 
 -16   6  12     8480.11     8205.74    524.92 o 
 -14   6  12    18218.53    16807.00    650.33 o 
 -12   6  12     5211.60     4559.69    413.69 o 
 -10   6  12     2067.92     2101.68    203.81 o 
  -8   6  12     9909.56     9994.87    326.82 o 
  -6   6  12      392.96      424.56    184.15 o 
  -4   6  12      761.91      565.53    213.94 o 
  -2   6  12      268.31      202.09    159.91 o 
   0   6  12     1198.58     1308.88    138.58 o 
   2   6  12     4797.85     5128.46    471.29 o 
   4   6  12      556.35      574.96    191.52 o 
   6   6  12     5671.96     5143.39    261.78 o 
   8   6  12     9372.03     9344.06    354.96 o 
  10   6  12     1539.37     1825.93    426.74 o 
  12   6  12      547.42      402.90    199.14 o 
 -11   7  12      709.17      771.77    330.84 o 
  -9   7  12     7398.36     7652.53    325.08 o 
  -7   7  12      816.51      830.73    187.22 o 
  -5   7  12      581.73      493.12    191.56 o 
  -3   7  12     1335.30     1309.37    323.75 o 
  -1   7  12      356.63      186.46    189.97 o 
   1   7  12       31.43      352.97    255.93 o 
   3   7  12    10962.34    10553.11    342.84 o 
   5   7  12     9470.95     9492.38    341.98 o 
   7   7  12     6269.35     6102.82    311.36 o 
 -25   1  13    10345.44    10482.06    408.49 o 
 -23   1  13    15742.77    15442.50    436.36 o 
 -21   1  13     2679.90     2535.08    143.85 o 
 -19   1  13     4711.48     4994.55    165.97 o 
 -17   1  13     3535.87     3585.21    138.75 o 
 -15   1  13     1809.72     1861.92    123.03 o 
 -13   1  13       89.30       94.69     74.41 o 
 -11   1  13      113.54       76.50     82.58 o 
  -9   1  13    34377.10    33948.05    499.53 o 
  -7   1  13     1896.73     1427.67     89.98 o 
  -5   1  13      783.23      892.26    126.98 o 
  -3   1  13    48743.33    49994.84    554.82 o 
  -1   1  13     9749.13     8205.30    105.04 o 
   1   1  13     1357.77     1312.02     75.17 o 
   3   1  13      665.67      980.31     81.05 o 
   5   1  13     1937.01     1852.19    109.16 o 
   7   1  13     9136.90     8982.91    151.34 o 
   9   1  13     3856.83     3998.88    120.42 o 
  11   1  13     3032.46     2996.65    152.54 o 
  13   1  13    18700.38    17895.37    569.82 o 
  15   1  13    28501.40    26261.24    479.65 o 
  17   1  13     6367.58     5857.87    288.28 o 
  19   1  13     2588.40     2812.88    200.89 o 
 -24   2  13     6032.58     6151.29    330.61 o 
 -22   2  13    15787.76    15429.64    328.75 o 
 -20   2  13     5580.42     5637.13    184.55 o 
 -18   2  13     2769.23     2883.23    139.61 o 
 -16   2  13     1455.39     1331.87    116.47 o 
 -14   2  13      906.10      803.44     95.32 o 
 -12   2  13     8708.63     8603.75    222.35 o 
 -10   2  13    26335.52    26136.87    314.47 o 
  -8   2  13     2087.08     2092.59    106.38 o 
  -6   2  13     7376.59     6804.44    220.33 o 
  -4   2  13    68741.38    67940.47    479.65 o 
  -2   2  13    17997.56    17363.60    418.10 o 
   0   2  13    17140.54    16400.07    282.11 o 
   2   2  13     7225.51     7153.51    152.49 o 
   4   2  13      389.63      292.97     56.31 o 
   6   2  13    10061.93    10222.85    144.33 o 
   8   2  13     2888.35     2782.75    100.47 o 
  10   2  13    20200.71    19821.63    247.98 o 
  12   2  13     7503.12     7356.02    182.14 o 
  14   2  13     4911.27     5089.88    175.25 o 
  16   2  13     5913.12     6373.19    201.17 o 
  18   2  13     7597.39     8274.40    267.49 o 
  20   2  13     1241.62     1203.58    184.21 o 
 -23   3  13      249.01      369.67    160.19 o 
 -21   3  13      279.24      474.56    149.90 o 
 -19   3  13      740.31      986.79    197.68 o 
 -17   3  13     3567.33     3691.61    151.61 o 
 -15   3  13     5370.67     5571.94    168.56 o 
 -13   3  13     2168.25     2286.69    117.02 o 
 -11   3  13      673.98      537.29     99.26 o 
  -9   3  13     1816.77     1803.91    210.69 o 
  -7   3  13     3320.30     3163.19    120.45 o 
  -5   3  13     8116.24     7973.58    162.82 o 
  -3   3  13     6081.32     6180.40    306.57 o 
  -1   3  13      373.34      515.58    107.20 o 
   1   3  13      581.13      371.86     88.23 o 
   3   3  13      533.32      575.65    147.26 o 
   5   3  13       40.05      114.20     57.50 o 
   7   3  13      136.64      272.38     85.09 o 
   9   3  13     2213.35     2414.27    133.62 o 
  11   3  13     6742.80     6908.48    176.22 o 
  13   3  13      104.25      -42.02    127.13 o 
  15   3  13      810.38      854.98    148.91 o 
  17   3  13       23.80      -74.76    177.32 o 
  19   3  13     1322.91     1187.22    234.39 o 
 -20   4  13     5024.43     5046.86    230.49 o 
 -18   4  13      172.41       99.30    137.36 o 
 -16   4  13     1496.54     1511.71    297.60 o 
 -14   4  13     3764.28     4143.65    177.16 o 
 -12   4  13     4331.79     4502.93    244.58 o 
 -10   4  13     2704.48     2986.17    181.87 o 
  -8   4  13      114.02      106.67    148.40 o 
  -6   4  13     4650.34     4512.79    211.12 o 
  -4   4  13    18478.46    18136.58    239.46 o 
  -2   4  13     3193.37     3361.19    134.75 o 
   0   4  13     2554.60     2655.43    196.00 o 
   2   4  13     2310.69     2551.62    158.37 o 
   4   4  13     1809.83     1567.34    152.54 o 
   6   4  13      540.46      958.06    149.22 o 
   8   4  13     1939.81     1720.20    182.35 o 
  10   4  13    11216.61    10566.16    742.83 o 
  12   4  13     1877.97     2086.20    335.38 o 
  14   4  13      495.63      352.77    150.89 o 
  16   4  13    10209.19    10307.74    304.55 o 
 -19   5  13     3022.49     3343.05    293.39 o 
 -17   5  13       22.40      -17.39    218.76 o 
 -15   5  13      220.33      -82.28    270.12 o 
 -13   5  13      189.14      271.60    143.17 o 
 -11   5  13      209.86       70.98    135.29 o 
  -9   5  13     8588.28     8630.20    446.32 o 
  -7   5  13    13456.23    13039.28    331.76 o 
  -5   5  13    10980.03    10563.98    304.87 o 
  -3   5  13     9941.76     9793.19    210.96 o 
  -1   5  13    16950.87    16979.74    277.07 o 
   1   5  13     3929.09     3861.60    174.80 o 
   3   5  13     2140.21     2352.17    251.68 o 
   5   5  13       57.04       96.51    129.84 o 
   7   5  13      590.12      328.34    140.65 o 
   9   5  13    14090.78    13630.25    368.42 o 
  11   5  13     1100.77     1214.27    191.45 o 
  13   5  13     5943.62     5973.55    302.86 o 
  15   5  13    17167.07    17639.71    426.90 o 
 -16   6  13      269.35      463.63    320.06 o 
 -14   6  13     5523.24     4886.56    439.23 o 
 -12   6  13     2079.24     2032.43    210.07 o 
 -10   6  13     5121.01     5009.30    266.03 o 
  -8   6  13     5069.17     5695.67    631.89 o 
  -6   6  13     1084.42      874.34    174.19 o 
  -4   6  13     3054.94     2715.46    227.20 o 
  -2   6  13     3868.59     3867.74    248.42 o 
   0   6  13     1580.93     1514.55    138.74 o 
   2   6  13     1403.04     1519.32    173.68 o 
   4   6  13     2852.67     3212.93    217.12 o 
   6   6  13      490.82      539.19    164.91 o 
   8   6  13       47.50      191.70    168.69 o 
  10   6  13     2906.83     2873.14    248.09 o 
  12   6  13     1073.68     1451.61    227.88 o 
 -11   7  13       36.74     -259.34    301.33 o 
  -9   7  13      632.08      753.97    199.25 o 
  -7   7  13     1204.54     1219.00    201.94 o 
  -5   7  13       21.70       -1.58    175.73 o 
  -3   7  13     2985.98     3146.15    329.70 o 
  -1   7  13     4039.56     3757.57    272.92 o 
   1   7  13     1861.90     1948.72    323.46 o 
   3   7  13     1507.62     1034.51    307.57 o 
   5   7  13     2334.00     2834.20    488.88 o 
   7   7  13       10.01      233.57    213.37 o 
 -24   0  14     2459.14     3016.15    397.80 o 
 -22   0  14     6866.72     6577.07    455.69 o 
 -20   0  14      280.78      131.09    217.91 o 
 -18   0  14    25878.77    26887.69    662.25 o 
 -16   0  14     2361.38     2083.21    267.28 o 
 -14   0  14      403.38      482.36    198.05 o 
 -12   0  14    57013.34    55224.72    791.06 o 
 -10   0  14     2221.04     2141.66    193.51 o 
  -8   0  14     1244.48     1196.24    154.92 o 
  -6   0  14     1567.47     1460.60    110.06 o 
  -4   0  14    89309.30    95582.82   1533.61 o 
  -2   0  14    68435.62    72442.99   1144.32 o 
   0   0  14    61557.46    59203.31    646.36 o 
   2   0  14     4688.06     4653.89    225.29 o 
   4   0  14    58918.38    59837.74    526.70 o 
   6   0  14    16635.43    16133.77    273.64 o 
   8   0  14     5250.44     4765.36    190.64 o 
  10   0  14     3653.06     3821.15    176.06 o 
  12   0  14     1681.97     2049.63    156.10 o 
  14   0  14     5810.39     6848.90    425.04 o 
  16   0  14      702.96      788.79    258.20 o 
  18   0  14      788.23     1109.42    291.12 o 
  20   0  14    19127.10    19463.94    682.11 o 
 -23   1  14       96.55       68.26    221.32 o 
 -21   1  14     7738.12     7688.27    248.47 o 
 -19   1  14     7619.05     7493.16    190.84 o 
 -17   1  14     5491.70     5626.74    161.01 o 
 -15   1  14      680.72      781.20     99.35 o 
 -13   1  14    19234.80    19234.70    276.50 o 
 -11   1  14      927.42      835.57    103.39 o 
  -9   1  14     4993.58     4921.83    149.80 o 
  -7   1  14       30.40       34.71     70.29 o 
  -5   1  14    19763.20    20587.65    337.76 o 
  -3   1  14      121.27       28.70     62.82 o 
  -1   1  14      339.47      713.37     54.69 o 
   1   1  14    17379.72    16883.71    184.60 o 
   3   1  14    26737.90    26694.74    389.63 o 
   5   1  14     1415.39     1334.48     92.38 o 
   7   1  14     6799.35     6504.89    208.59 o 
   9   1  14      151.29      168.50     73.48 o 
  11   1  14      212.70      181.08    104.64 o 
  13   1  14     1316.89     1370.83    189.75 o 
  15   1  14     5015.74     4458.31    270.41 o 
  17   1  14     1297.90     1376.83    210.81 o 
  19   1  14     3740.06     3670.94    224.02 o 
 -24   2  14       26.69       24.47    213.40 o 
 -22   2  14      178.57       51.91    182.64 o 
 -20   2  14      720.44      894.52    120.72 o 
 -18   2  14     1539.89     1637.86    136.95 o 
 -16   2  14      277.78      423.52     97.23 o 
 -14   2  14      402.74      298.00     84.51 o 
 -12   2  14     6967.76     6967.09    184.69 o 
 -10   2  14     2449.76     2276.17    120.02 o 
  -8   2  14       74.08       55.91     45.71 o 
  -6   2  14    11014.57    11700.68    136.08 o 
  -4   2  14       99.89       64.36     47.23 o 
  -2   2  14    38814.27    38173.52    419.90 o 
   0   2  14      143.28       74.27     74.32 o 
   2   2  14     1712.95     1779.74     65.38 o 
   4   2  14     7770.38     7464.07    214.76 o 
   6   2  14     1506.20     1808.61     95.75 o 
   8   2  14     1097.75      998.14    102.08 o 
  10   2  14      312.76      258.30     94.98 o 
  12   2  14     1125.00     1139.83    116.42 o 
  14   2  14     1558.13     1654.49    127.70 o 
  16   2  14       96.95      223.03    136.30 o 
  18   2  14      232.04      260.07    159.60 o 
 -23   3  14     2045.54     1883.09    190.56 o 
 -21   3  14    12231.79    12013.31    302.98 o 
 -19   3  14    12634.41    13005.52    299.60 o 
 -17   3  14     1218.11     1234.84    120.12 o 
 -15   3  14    13803.28    14195.92    261.57 o 
 -13   3  14     6104.16     5889.38    184.94 o 
 -11   3  14     3939.50     3762.15    153.38 o 
  -9   3  14     1164.58     1080.91    103.00 o 
  -7   3  14       32.56      -36.83     58.24 o 
  -5   3  14     8832.96     8124.56    115.08 o 
  -3   3  14     2430.61     2466.40    118.00 o 
  -1   3  14      415.91      325.58     84.94 o 
   1   3  14    56090.57    53893.76    447.19 o 
   3   3  14    16431.45    16580.85    331.98 o 
   5   3  14     7480.65     7839.96    172.40 o 
   7   3  14    15654.37    14454.75    318.01 o 
   9   3  14     3832.13     3961.88    330.56 o 
  11   3  14      210.41      199.67    123.90 o 
  13   3  14     1183.84     1156.88    150.54 o 
  15   3  14     2502.09     2327.31    183.91 o 
  17   3  14     5558.21     5840.80    240.82 o 
 -20   4  14     2013.72     2185.64    188.65 o 
 -18   4  14     3682.20     4269.20    218.01 o 
 -16   4  14     3770.45     4031.91    163.75 o 
 -14   4  14     6314.66     6148.03    203.61 o 
 -12   4  14     2820.55     2989.79    162.59 o 
 -10   4  14     1001.06     1244.91    344.18 o 
  -8   4  14        7.08       36.21    120.48 o 
  -6   4  14      278.25      155.19    126.48 o 
  -4   4  14     7284.72     7366.26    203.35 o 
  -2   4  14     7725.19     8209.50    219.98 o 
   0   4  14    10693.44    10197.85    217.22 o 
   2   4  14    10427.43    10311.70    263.56 o 
   4   4  14     2990.48     2930.77    184.76 o 
   6   4  14    11849.97    11751.72    458.24 o 
   8   4  14      136.15       91.29    148.11 o 
  10   4  14      832.49     1032.77    179.63 o 
  12   4  14     1220.29     1035.52    182.54 o 
  14   4  14     1871.83     1917.98    181.95 o 
  16   4  14      307.00      320.47    160.35 o 
 -19   5  14      320.18      253.31    188.08 o 
 -17   5  14        5.97       -0.57    290.55 o 
 -15   5  14      233.34       46.53    280.33 o 
 -13   5  14     1005.82     1376.75    283.74 o 
 -11   5  14     2653.30     3068.07    207.69 o 
  -9   5  14       95.65      144.80    143.02 o 
  -7   5  14       13.81       -2.85    137.50 o 
  -5   5  14     2170.64     2437.45    199.79 o 
  -3   5  14     2811.99     3029.42    215.36 o 
  -1   5  14       38.02      -53.06    140.24 o 
   1   5  14        5.19      -41.34    102.60 o 
   3   5  14     2873.36     3048.87    245.43 o 
   5   5  14     1748.85     1768.20    178.29 o 
   7   5  14     2107.56     2035.73    195.22 o 
   9   5  14      300.91      492.85    167.71 o 
  11   5  14     2259.59     2132.98    216.37 o 
  13   5  14       27.66     -204.58    204.58 o 
 -16   6  14     5308.48     4967.71    436.39 o 
 -14   6  14     5264.50     4878.04    415.96 o 
 -12   6  14     5797.22     5903.70    318.92 o 
 -10   6  14      670.45     1163.00    191.84 o 
  -8   6  14     2828.05     3105.28    299.06 o 
  -6   6  14       19.09       63.69    162.93 o 
  -4   6  14      211.00      298.29    173.29 o 
  -2   6  14    10204.85    10171.75    347.33 o 
   0   6  14     5294.40     5086.71    278.61 o 
   2   6  14      914.75      999.78    162.78 o 
   4   6  14      797.57      954.54    172.02 o 
   6   6  14     2912.06     3135.53    230.81 o 
   8   6  14     2947.94     2686.57    340.49 o 
  10   6  14     4287.23     4218.92    277.94 o 
 -11   7  14     3256.09     3165.39    390.43 o 
  -9   7  14      842.93      889.09    205.48 o 
  -7   7  14      192.27       35.31    223.30 o 
  -5   7  14      261.14      105.81    186.22 o 
  -3   7  14     3735.95     3900.79    385.32 o 
  -1   7  14     9058.77     9138.07    366.44 o 
   1   7  14     1547.24     1231.43    307.01 o 
   3   7  14    10281.82    10757.12    548.75 o 
   5   7  14     3680.81     4470.89    579.68 o 
 -23   1  15     1136.18     1122.29    224.20 o 
 -21   1  15      260.81      449.26    138.42 o 
 -19   1  15     1323.81     1154.95    123.07 o 
 -17   1  15     2373.17     2472.04    125.48 o 
 -15   1  15     8525.63     8785.53    220.22 o 
 -13   1  15    11312.19    11225.26    309.37 o 
 -11   1  15    26207.80    26011.57    306.58 o 
  -9   1  15     6281.83     6361.11    162.66 o 
  -7   1  15     9981.60     9854.22    235.15 o 
  -5   1  15    40181.41    41120.77    463.43 o 
  -3   1  15      368.77      465.83     63.46 o 
  -1   1  15     3536.25     3918.65    130.97 o 
   1   1  15     1891.25     1974.53     88.43 o 
   3   1  15     6905.83     6818.10    157.66 o 
   5   1  15    20219.97    19181.51    236.89 o 
   7   1  15     3765.76     3601.93    119.39 o 
   9   1  15     2241.23     2014.87    110.33 o 
  11   1  15    42478.20    42226.76    432.65 o 
  13   1  15     6884.47     7414.48    263.46 o 
  15   1  15      774.30     1025.37    198.00 o 
  17   1  15     2774.66     3399.49    267.94 o 
  19   1  15      386.63      539.03    174.11 o 
 -24   2  15     3093.24     3148.53    501.65 o 
 -22   2  15      282.51      263.24    136.85 o 
 -20   2  15     1454.46     1306.43    125.84 o 
 -18   2  15      183.20       97.14     98.12 o 
 -16   2  15     4398.18     4524.55    184.35 o 
 -14   2  15    43874.80    42619.26    428.29 o 
 -12   2  15    26057.27    25410.92    313.70 o 
 -10   2  15    11963.32    11775.32    287.48 o 
  -8   2  15    30531.88    30173.65    298.06 o 
  -6   2  15    18451.10    17088.88    234.50 o 
  -4   2  15     4895.90     5636.83    100.89 o 
  -2   2  15    11378.34    10930.21    255.47 o 
   0   2  15      371.97      395.82    122.99 o 
   2   2  15     6912.96     6941.23    163.72 o 
   4   2  15     1246.42     1389.77    102.03 o 
   6   2  15     4173.49     3787.91    138.68 o 
   8   2  15    23382.83    22579.33    284.19 o 
  10   2  15     7269.17     7247.27    175.61 o 
  12   2  15    14272.25    14026.59    235.40 o 
  14   2  15    10523.68    10045.50    349.17 o 
  16   2  15     2997.99     3244.34    201.72 o 
  18   2  15      216.95      325.53    218.10 o 
 -23   3  15     3329.75     3479.35    216.08 o 
 -21   3  15      533.86      754.05    167.83 o 
 -19   3  15        0.33      136.97    105.18 o 
 -17   3  15     2102.24     2267.60    136.19 o 
 -15   3  15     1602.95     1603.57    133.96 o 
 -13   3  15      677.93      692.05    110.27 o 
 -11   3  15      660.46      402.05    154.69 o 
  -9   3  15     1234.84     1447.63    110.81 o 
  -7   3  15      914.21      902.33     89.75 o 
  -5   3  15     2073.54     2046.09     78.14 o 
  -3   3  15     2920.48     3173.40    144.87 o 
  -1   3  15       81.59      190.78     85.46 o 
   1   3  15     1589.45     1556.32    116.07 o 
   3   3  15     3292.38     3245.48    174.49 o 
   5   3  15      583.95      829.78     98.14 o 
   7   3  15     9078.41     9457.21    282.09 o 
   9   3  15     2324.23     2164.78    182.95 o 
  11   3  15      208.86       36.24    125.82 o 
  13   3  15     1917.19     1825.53    174.10 o 
  15   3  15       19.30       92.03    136.59 o 
  17   3  15      415.97      413.51    159.60 o 
 -20   4  15        1.17       68.48    142.12 o 
 -18   4  15     1620.97     1830.40    169.84 o 
 -16   4  15     5165.68     5538.21    328.19 o 
 -14   4  15    18746.88    18368.63    300.56 o 
 -12   4  15     3002.11     3443.12    233.99 o 
 -10   4  15     1198.76     1156.22    157.71 o 
  -8   4  15    11561.88    10787.16    301.29 o 
  -6   4  15      950.03     1052.18    203.16 o 
  -4   4  15      755.70      783.89     91.98 o 
  -2   4  15      238.71      229.12     92.09 o 
   0   4  15      414.78      526.00    100.65 o 
   2   4  15     6125.12     6114.89    233.19 o 
   4   4  15       37.54      272.01    143.86 o 
   6   4  15     8950.14     9031.16    291.08 o 
   8   4  15     8829.38     8637.43    442.35 o 
  10   4  15     2887.92     3576.99    366.02 o 
  12   4  15      680.51     1082.77    194.12 o 
  14   4  15     5180.69     5252.56    241.74 o 
  16   4  15     1062.64     1246.21    180.74 o 
 -19   5  15       20.46     -303.03    303.03 o 
 -17   5  15     9289.25     8888.41    510.73 o 
 -15   5  15      118.82       60.44    149.78 o 
 -13   5  15     3102.24     3334.92    225.25 o 
 -11   5  15     9542.19     9661.87    442.07 o 
  -9   5  15    10228.05    10118.24    315.55 o 
  -7   5  15    15875.01    16270.40    604.36 o 
  -5   5  15     1440.43     1852.50    447.17 o 
  -3   5  15       65.57       19.00    142.77 o 
  -1   5  15      471.27      460.82    146.20 o 
   1   5  15     1415.51     1519.97    131.64 o 
   3   5  15     7688.88     7287.67    486.61 o 
   5   5  15    28435.62    28326.16   1026.85 o 
   7   5  15    12299.49    11495.59    975.21 o 
   9   5  15     7396.89     7142.40    436.67 o 
  11   5  15     6101.50     6375.08    304.33 o 
  13   5  15     6082.97     6087.25    311.23 o 
 -16   6  15      245.15      476.11    339.35 o 
 -14   6  15      834.63      975.50    341.05 o 
 -12   6  15     5999.14     6127.33    301.21 o 
 -10   6  15     6376.94     6646.37    568.33 o 
  -8   6  15     1343.23     1282.11    198.38 o 
  -6   6  15     1250.12     1519.62    404.04 o 
  -4   6  15     2524.97     2426.88    226.15 o 
  -2   6  15      833.76      861.79    195.22 o 
   0   6  15        1.20     -169.97    169.97 o 
   2   6  15      191.42       72.45    140.57 o 
   4   6  15       84.43      280.51    231.81 o 
   6   6  15       61.44      241.01    157.40 o 
   8   6  15       46.79      -68.98    164.00 o 
  10   6  15     5486.25     5395.01    316.37 o 
  -9   7  15      302.38      117.83    187.58 o 
  -7   7  15      839.28      767.14    206.24 o 
  -5   7  15      569.61      212.09    194.29 o 
  -3   7  15       72.19      -75.98    183.26 o 
  -1   7  15        1.86      217.47    199.39 o 
   1   7  15       63.55      147.54    262.17 o 
   3   7  15      331.79      120.31    270.12 o 
   5   7  15     3577.23     3933.56    266.90 o 
 -24   0  16     9899.57     9243.09    545.91 o 
 -22   0  16    21339.95    21838.27    691.76 o 
 -20   0  16    12595.34    12031.68    520.38 o 
 -18   0  16     4641.74     4951.82    360.92 o 
 -16   0  16     3807.02     3718.69    306.44 o 
 -14   0  16     5093.44     4957.49    321.19 o 
 -12   0  16    13381.72    13020.22    395.53 o 
 -10   0  16     8314.56     8228.58    226.11 o 
  -8   0  16     1202.59     1095.20    117.28 o 
  -6   0  16     6574.19     5897.38    184.87 o 
  -4   0  16    54037.12    53481.43    649.76 o 
  -2   0  16    30564.73    29956.31    340.84 o 
   0   0  16    12997.03    12287.99    219.00 o 
   2   0  16    29683.83    28139.55    484.63 o 
   4   0  16     3771.23     3784.23    283.46 o 
   6   0  16     2153.88     2319.29    149.73 o 
   8   0  16       25.63     -104.34    107.12 o 
  10   0  16     6559.46     6769.86    288.00 o 
  12   0  16     6883.11     6885.78    394.40 o 
  14   0  16      255.67      240.04    230.96 o 
  16   0  16     5193.34     5767.85    432.42 o 
  18   0  16    18575.59    18126.39    672.46 o 
 -23   1  16     3652.22     4312.21    474.13 o 
 -21   1  16     2871.39     2876.44    190.41 o 
 -19   1  16     4486.48     4229.98    195.70 o 
 -17   1  16     9284.10     9331.14    313.41 o 
 -15   1  16    11941.51    12090.29    252.67 o 
 -13   1  16     9462.51     9804.83    222.87 o 
 -11   1  16       94.30       -0.49     91.14 o 
  -9   1  16       99.83      -31.69     83.65 o 
  -7   1  16     5409.15     4937.96    143.90 o 
  -5   1  16    13855.50    14115.42    414.63 o 
  -3   1  16     4159.08     4291.00    123.93 o 
  -1   1  16     8658.26     8378.38    147.19 o 
   1   1  16     3869.70     3806.27    138.43 o 
   3   1  16     3670.64     3562.14    137.66 o 
   5   1  16     4458.30     4076.51    151.20 o 
   7   1  16     2678.64     2672.77    233.19 o 
   9   1  16     1602.93     1664.43    100.58 o 
  11   1  16      336.30      205.65    154.70 o 
  13   1  16     1026.50     1259.49    226.51 o 
  15   1  16     8979.33     8902.18    350.15 o 
  17   1  16     2353.94     2561.80    345.88 o 
  19   1  16     4356.62     4417.90    245.09 o 
 -22   2  16     1529.85     1600.34    170.18 o 
 -20   2  16     4722.56     4365.64    169.52 o 
 -18   2  16       91.28       76.43    125.42 o 
 -16   2  16       66.69       30.97    107.65 o 
 -14   2  16    10043.89     9729.06    230.38 o 
 -12   2  16     1845.00     1707.69    126.78 o 
 -10   2  16       83.09       38.95     92.28 o 
  -8   2  16      856.85     1012.38    168.49 o 
  -6   2  16     7800.90     7962.98    128.02 o 
  -4   2  16     2667.43     2815.90     85.52 o 
  -2   2  16       25.53       46.64     79.19 o 
   0   2  16       38.35       22.99     82.09 o 
   2   2  16    10449.40    10605.63    195.03 o 
   4   2  16     1546.22     1531.70    107.53 o 
   6   2  16      113.81       46.53    105.80 o 
   8   2  16        3.74      -17.91    123.21 o 
  10   2  16      867.67     1065.16    163.82 o 
  12   2  16      336.61      263.73    131.63 o 
  14   2  16       37.66       60.59    133.70 o 
  16   2  16      772.67     1059.56    494.56 o 
  18   2  16     4079.92     4762.31    633.31 o 
 -21   3  16     4619.91     4623.06    219.71 o 
 -19   3  16     5793.25     5650.48    322.06 o 
 -17   3  16     1283.07     1733.37    197.63 o 
 -15   3  16     3118.45     3204.72    283.34 o 
 -13   3  16      581.03      565.55    113.48 o 
 -11   3  16     1947.43     2072.51    128.96 o 
  -9   3  16     6064.89     5978.34    169.47 o 
  -7   3  16    20096.06    19860.50    387.47 o 
  -5   3  16      527.37      460.27     82.43 o 
  -3   3  16    27520.89    27370.29    534.95 o 
  -1   3  16    40968.68    39833.96    380.82 o 
   1   3  16     6148.56     6051.66    179.16 o 
   3   3  16     1900.33     1787.27    211.54 o 
   5   3  16    12384.38    12271.08    213.48 o 
   7   3  16     1481.45     1377.46    167.51 o 
   9   3  16     1343.02     1303.77    202.59 o 
  11   3  16       85.06      150.74    131.30 o 
  13   3  16     9971.78     9740.53    273.77 o 
  15   3  16    12515.36    12701.75    464.83 o 
  17   3  16     7706.85     7375.47    356.52 o 
 -20   4  16     6200.04     6390.68    327.05 o 
 -18   4  16     3008.83     3014.73    449.16 o 
 -16   4  16      340.90      517.08    128.52 o 
 -14   4  16     5457.77     5251.29    254.92 o 
 -12   4  16     5443.38     6138.24    265.09 o 
 -10   4  16     3417.73     3746.88    351.55 o 
  -8   4  16      842.51      674.42    149.44 o 
  -6   4  16     7111.77     6927.77    265.78 o 
  -4   4  16    13984.10    13876.52    227.11 o 
  -2   4  16    19244.15    19740.61    280.50 o 
   0   4  16    12014.99    11880.97    235.88 o 
   2   4  16     3585.81     3509.25    623.66 o 
   4   4  16    11558.02    11955.50    312.12 o 
   6   4  16     5484.52     5325.06    324.03 o 
   8   4  16       98.09      132.25    152.88 o 
  10   4  16     3434.52     3050.68    592.45 o 
  12   4  16     2737.68     2804.87    222.88 o 
  14   4  16     2718.98     2480.01    198.84 o 
 -17   5  16      264.10       89.09    274.09 o 
 -15   5  16        0.63     -114.55    261.89 o 
 -13   5  16     1926.88     2309.09    212.51 o 
 -11   5  16        3.98      184.27    149.81 o 
  -9   5  16       53.05      122.82    146.63 o 
  -7   5  16      868.38     1092.15    170.76 o 
  -5   5  16      736.33      837.39    166.23 o 
  -3   5  16      280.37      206.42    162.63 o 
  -1   5  16     5154.50     5472.18    195.68 o 
   1   5  16     5140.74     5005.45    196.80 o 
   3   5  16     5505.84     4976.25    463.06 o 
   5   5  16     1972.56     2230.58    197.90 o 
   7   5  16      403.96      281.34    160.27 o 
   9   5  16        0.06       52.81    164.39 o 
  11   5  16     2223.25     2039.94    231.30 o 
  13   5  16       54.78     -182.64    182.64 o 
 -14   6  16      106.77      326.30    322.33 o 
 -12   6  16     3266.77     3306.03    385.60 o 
 -10   6  16     2741.31     2852.15    474.98 o 
  -8   6  16      191.29      153.12    175.06 o 
  -6   6  16     4701.47     4782.07    266.92 o 
  -4   6  16     7882.33     7820.98    318.97 o 
  -2   6  16     6666.58     6809.91    317.91 o 
   0   6  16     8830.41     8587.85    342.93 o 
   2   6  16     1227.94     1695.23    286.29 o 
   4   6  16     2041.49     2122.23    261.04 o 
   6   6  16       22.07      -75.13    158.30 o 
   8   6  16     2429.12     2555.01    236.03 o 
  10   6  16      395.55      505.61    202.48 o 
  -9   7  16      358.36      447.21    205.00 o 
  -7   7  16     3428.83     4102.31    286.18 o 
  -5   7  16     2614.62     2659.61    257.82 o 
  -3   7  16     2909.31     3663.98    283.17 o 
  -1   7  16    17079.56    17133.84    519.81 o 
   1   7  16      142.73      234.94    282.60 o 
   3   7  16     1092.86      754.75    316.09 o 
 -23   1  17      857.72      556.72    163.32 o 
 -21   1  17     9067.08     8777.65    268.06 o 
 -19   1  17    10175.48    10268.49    264.45 o 
 -17   1  17      215.63      115.73    119.76 o 
 -15   1  17     6530.58     6595.44    208.73 o 
 -13   1  17    12856.05    12889.72    312.99 o 
 -11   1  17     1610.01     1794.88    124.70 o 
  -9   1  17     3640.30     3606.60    143.40 o 
  -7   1  17     5765.25     5955.35    154.48 o 
  -5   1  17     4480.03     4402.95    135.77 o 
  -3   1  17      811.70     1056.87     67.50 o 
  -1   1  17      345.94      285.04     88.22 o 
   1   1  17    25568.37    24453.39    277.83 o 
   3   1  17     8984.32     8751.42    224.29 o 
   5   1  17     8889.21     9065.32    189.82 o 
   7   1  17    13204.92    13126.20    198.16 o 
   9   1  17    21887.01    21571.41    470.19 o 
  11   1  17     1300.79     1163.68    135.73 o 
  13   1  17      663.67      527.35    197.78 o 
  15   1  17      399.82      460.82    361.48 o 
  17   1  17     4814.08     5209.36    313.62 o 
 -22   2  17     2030.51     1754.84    259.90 o 
 -20   2  17     1036.27     1419.01    209.94 o 
 -18   2  17     8703.08     8634.34    247.98 o 
 -16   2  17     6770.36     6637.55    219.58 o 
 -14   2  17     5477.65     5362.12    203.97 o 
 -12   2  17    22163.13    21840.09    324.65 o 
 -10   2  17    22461.21    22130.54    293.46 o 
  -8   2  17       44.49       22.19     61.42 o 
  -6   2  17     4518.71     4239.36    156.53 o 
  -4   2  17     4988.24     5504.30    145.47 o 
  -2   2  17    22695.35    22846.92    274.12 o 
   0   2  17    19715.74    18886.18    221.86 o 
   2   2  17      927.40      921.97    102.59 o 
   4   2  17    14748.82    14350.99    226.98 o 
   6   2  17     6803.81     6250.81    168.43 o 
   8   2  17     2931.06     3226.66    202.31 o 
  10   2  17     4795.77     4732.66    200.29 o 
  12   2  17     5241.87     5217.86    214.58 o 
  14   2  17      198.57      413.74    157.42 o 
  16   2  17       13.48      226.58    204.57 o 
 -21   3  17     1160.94     1123.91    751.91 o 
 -19   3  17     1747.68     1683.77    173.09 o 
 -17   3  17       21.58     -116.78    116.78 o 
 -15   3  17      404.28      449.97    117.13 o 
 -13   3  17    20554.17    20430.33    302.92 o 
 -11   3  17     1682.50     1634.02    124.87 o 
  -9   3  17     2617.18     2658.34    131.04 o 
  -7   3  17     1856.20     1937.65    307.86 o 
  -5   3  17       70.58       35.93     77.62 o 
  -3   3  17      572.69      515.97     92.51 o 
  -1   3  17     2135.62     1992.95    140.97 o 
   1   3  17     4502.99     4513.23    174.51 o 
   3   3  17      189.46      110.15     91.14 o 
   5   3  17     1900.76     1881.14    273.38 o 
   7   3  17      266.59      231.86    135.51 o 
   9   3  17      157.84      153.65    142.85 o 
  11   3  17     6619.37     6706.74    234.65 o 
  13   3  17      717.02      883.20    186.68 o 
  15   3  17      422.64      540.51    163.31 o 
 -20   4  17     1450.71     1814.80    368.29 o 
 -18   4  17     1327.00     1672.93    313.82 o 
 -16   4  17     4435.37     4297.40    465.05 o 
 -14   4  17     4315.82     4823.77    252.49 o 
 -12   4  17     8621.49     8067.63    538.82 o 
 -10   4  17     7114.54     7422.91    283.35 o 
  -8   4  17       16.63       -5.19    140.07 o 
  -6   4  17      323.37      277.64    144.91 o 
  -4   4  17     6503.03     6230.41    266.99 o 
  -2   4  17    22331.46    21491.50    539.58 o 
   0   4  17     6801.56     6896.46    205.69 o 
   2   4  17     2799.49     3549.95    221.60 o 
   4   4  17      830.95     1076.57    156.49 o 
   6   4  17     2329.14     2492.60    199.19 o 
   8   4  17      255.83       73.60    153.13 o 
  10   4  17     8846.96     8543.18    324.21 o 
  12   4  17       12.50      100.38    140.10 o 
  14   4  17      541.86      676.48    197.70 o 
 -17   5  17     4944.83     5441.55    465.33 o 
 -15   5  17    10109.02    10480.76    453.42 o 
 -13   5  17     6934.45     7250.90    541.37 o 
 -11   5  17    10957.65    11129.55    557.55 o 
  -9   5  17     8915.06     8099.39    627.35 o 
  -7   5  17       85.88       57.35    149.18 o 
  -5   5  17       98.52     -125.77    148.56 o 
  -3   5  17     2255.03     2365.12    239.76 o 
  -1   5  17     3932.57     4024.41    274.03 o 
   1   5  17     1511.63     1614.15    144.97 o 
   3   5  17    21980.41    22259.73    823.13 o 
   5   5  17     6272.77     6185.19    273.98 o 
   7   5  17     5217.71     5598.84    438.94 o 
   9   5  17     3896.00     4483.92    461.93 o 
  11   5  17     1329.23     1667.34    226.11 o 
 -14   6  17     3043.99     2906.06    408.02 o 
 -12   6  17       37.51       -3.33    164.26 o 
 -10   6  17      186.49     -170.57    170.57 o 
  -8   6  17     1816.85     2255.35    368.01 o 
  -6   6  17      165.40      247.15    182.26 o 
  -4   6  17        6.36     -157.68    157.68 o 
  -2   6  17     2501.33     2793.03    248.74 o 
   0   6  17     2458.61     2084.85    311.55 o 
   2   6  17     4584.20     4581.25    397.23 o 
   4   6  17     4506.41     4400.01    464.76 o 
   6   6  17     3550.79     3060.33    416.53 o 
   8   6  17      701.22     1071.69    461.93 o 
  -7   7  17        2.49     -186.43    186.43 o 
  -5   7  17       35.64      -94.93    188.56 o 
  -3   7  17      275.61      319.13    236.64 o 
  -1   7  17      886.12      920.94    231.67 o 
   1   7  17     3423.60     3487.15    400.07 o 
 -24   0  18    11311.95    10478.70    507.04 o 
 -22   0  18     1980.43     2362.98    351.27 o 
 -20   0  18      847.45     1216.11    285.44 o 
 -18   0  18     4495.51     4526.77    359.21 o 
 -16   0  18       54.84      -68.10    205.99 o 
 -14   0  18    54431.81    53797.51    851.78 o 
 -12   0  18    29600.40    29548.65   1007.56 o 
 -10   0  18    25407.02    25830.72    377.85 o 
  -8   0  18    29224.16    28162.03    457.39 o 
  -6   0  18     4574.46     4007.04    236.64 o 
  -4   0  18     1493.24     1881.82    130.12 o 
  -2   0  18    10106.75     9300.45    210.78 o 
   0   0  18     8598.20     9239.11    334.81 o 
   2   0  18    10336.76    10128.74    245.30 o 
   4   0  18      732.68      815.12    129.71 o 
   6   0  18      591.41      686.75    128.28 o 
   8   0  18    23786.37    23451.88    409.44 o 
  10   0  18     9297.71     9697.25    271.35 o 
  12   0  18    28018.02    27574.34    715.02 o 
  14   0  18    11773.29    11205.99    506.76 o 
  16   0  18     8742.30     8526.36    490.30 o 
  18   0  18      367.26      141.87    314.95 o 
 -23   1  18      600.96      622.79    165.47 o 
 -21   1  18      837.24     1211.86    164.88 o 
 -19   1  18       25.48      -53.58    131.46 o 
 -17   1  18     2975.20     3140.07    176.62 o 
 -15   1  18    14420.26    13748.10    308.26 o 
 -13   1  18      317.84      353.15    112.78 o 
 -11   1  18     1956.86     2033.71    129.42 o 
  -9   1  18     6949.09     6686.34    304.76 o 
  -7   1  18     1627.40     1605.55    107.15 o 
  -5   1  18    13448.45    13180.35    177.63 o 
  -3   1  18     2932.35     2768.87     89.82 o 
  -1   1  18     1148.82     1350.95    118.60 o 
   1   1  18     3682.09     3776.27    143.42 o 
   3   1  18        3.64      -66.40     87.32 o 
   5   1  18    19572.61    18390.29    254.98 o 
   7   1  18     1827.81     1822.14    106.88 o 
   9   1  18     5850.25     5604.09    219.70 o 
  11   1  18     9863.51     9661.11    245.28 o 
  13   1  18     1266.21     1441.45    244.30 o 
  15   1  18     2469.92     2730.26    242.75 o 
  17   1  18      841.87      813.41    305.87 o 
 -22   2  18       17.41       40.51    202.14 o 
 -20   2  18      339.66      178.47    138.63 o 
 -18   2  18      727.69      664.89    136.74 o 
 -16   2  18       89.12      -42.15    178.93 o 
 -14   2  18    11082.62    10851.35    241.86 o 
 -12   2  18     2747.76     2522.29    143.41 o 
 -10   2  18      253.59      339.71    100.89 o 
  -8   2  18     9042.04     9270.68    163.06 o 
  -6   2  18      313.66      228.14     65.77 o 
  -4   2  18       15.04        2.86     62.17 o 
  -2   2  18      475.05      650.83     99.40 o 
   0   2  18     2800.61     2877.15    116.75 o 
   2   2  18     1392.28     1502.22    116.28 o 
   4   2  18     2019.15     1961.67    136.72 o 
   6   2  18        8.25       65.48     90.50 o 
   8   2  18     3375.16     3485.84    211.64 o 
  10   2  18     1909.48     1934.69    233.84 o 
  12   2  18       67.73     -132.37    132.37 o 
  14   2  18     7491.90     7236.19    256.83 o 
  16   2  18     1804.04     1599.46    246.35 o 
 -21   3  18     1341.92     1470.10    236.40 o 
 -19   3  18      340.94      397.54    140.49 o 
 -17   3  18     4138.97     4157.28    198.24 o 
 -15   3  18     1350.21     1187.81    169.58 o 
 -13   3  18      878.94      939.38    124.50 o 
 -11   3  18     9426.54     9166.83    289.29 o 
  -9   3  18    15683.30    14875.10    340.04 o 
  -7   3  18     5363.89     5206.55    231.53 o 
  -5   3  18     9480.78     9158.88    328.99 o 
  -3   3  18     5569.73     5603.37    172.28 o 
  -1   3  18      619.04      738.84    108.30 o 
   1   3  18    16343.18    15009.43    260.33 o 
   3   3  18    14504.96    14025.54    240.52 o 
   5   3  18    25488.54    24330.64    611.74 o 
   7   3  18     5273.06     5562.44    321.76 o 
   9   3  18     4435.87     4221.85    237.72 o 
  11   3  18    19477.18    19056.62    348.34 o 
  13   3  18    11281.64    11284.55    534.15 o 
  15   3  18     1034.57     1221.33    182.15 o 
 -20   4  18      903.80      563.51    333.68 o 
 -18   4  18     1973.07     2190.60    452.00 o 
 -16   4  18     1144.73     1541.56    202.88 o 
 -14   4  18     8417.11     8040.82    702.82 o 
 -12   4  18     4454.28     4804.31    257.61 o 
 -10   4  18     7992.24     7851.19    293.52 o 
  -8   4  18     4872.98     4775.37    244.76 o 
  -6   4  18    12395.13    11930.56    376.52 o 
  -4   4  18     3445.16     4033.53    230.47 o 
  -2   4  18      861.14      951.25    141.21 o 
   0   4  18       45.22       63.07    103.78 o 
   2   4  18     5506.40     4772.33    372.55 o 
   4   4  18       42.93     -171.09    171.09 o 
   6   4  18       47.60     -133.35    141.47 o 
   8   4  18     4202.12     4098.92    245.35 o 
  10   4  18    11831.91    11198.82    379.64 o 
  12   4  18      827.52      800.05    221.12 o 
  14   4  18     3353.82     3706.23    231.47 o 
 -17   5  18      627.25      591.88    331.97 o 
 -15   5  18     1476.78     1676.35    206.07 o 
 -13   5  18     2897.77     3139.56    238.34 o 
 -11   5  18      936.80     1174.13    194.02 o 
  -9   5  18      138.72      292.18    265.86 o 
  -7   5  18      127.94      356.58    162.15 o 
  -5   5  18     1011.60     1227.41    448.59 o 
  -3   5  18      364.53      505.62    178.16 o 
  -1   5  18      843.99     1141.62    315.23 o 
   1   5  18       70.40     -118.52    123.70 o 
   3   5  18      251.77      479.53    177.62 o 
   5   5  18     3839.96     4250.75    248.29 o 
   7   5  18      106.21      111.96    163.27 o 
   9   5  18      928.32     1064.87    268.70 o 
  11   5  18      648.25      617.39    211.67 o 
 -14   6  18     3997.95     4613.58    383.90 o 
 -12   6  18     1401.34     1128.61    204.93 o 
 -10   6  18     1641.60     1929.08    232.42 o 
  -8   6  18     9153.25     8967.43    372.27 o 
  -6   6  18     2246.58     2263.69    230.49 o 
  -4   6  18      128.59      -45.86    177.22 o 
  -2   6  18      350.01      420.47    187.94 o 
   0   6  18     2189.36     2236.27    247.39 o 
   2   6  18      325.52      364.89    267.85 o 
   4   6  18       29.89     -140.63    144.51 o 
   6   6  18     2080.25     1905.11    220.16 o 
   8   6  18     3039.82     3766.41    275.91 o 
  -5   7  18     2314.03     2346.56    261.22 o 
  -3   7  18      241.96       85.37    207.08 o 
  -1   7  18     6440.61     6580.30    427.88 o 
 -23   1  19     8898.06     9720.84    396.47 o 
 -21   1  19     4232.62     4572.18    222.11 o 
 -19   1  19     2688.91     3059.00    188.19 o 
 -17   1  19    11750.41    12064.06    272.77 o 
 -15   1  19     1415.92     1443.88    144.50 o 
 -13   1  19     6352.66     6242.68    199.94 o 
 -11   1  19     5092.15     5198.15    177.71 o 
  -9   1  19      194.22      270.40    100.52 o 
  -7   1  19    10655.13    10504.51    200.10 o 
  -5   1  19    14140.06    13590.31    187.24 o 
  -3   1  19    10550.38    10626.77    144.39 o 
  -1   1  19    29623.87    29018.04    465.99 o 
   1   1  19    26112.85    25067.38    296.04 o 
   3   1  19     6338.50     6241.57    181.00 o 
   5   1  19    14932.18    14572.99    381.44 o 
   7   1  19      957.32     1124.27    101.44 o 
   9   1  19     4034.45     4176.43    315.85 o 
  11   1  19     2937.77     3021.38    175.00 o 
  13   1  19      178.70      -18.04    176.64 o 
  15   1  19    13440.62    13143.31    407.67 o 
  17   1  19      584.06      631.48    569.18 o 
 -22   2  19     6296.55     6412.90    257.60 o 
 -20   2  19     8539.21     9107.55    275.04 o 
 -18   2  19    12164.90    12189.71    283.61 o 
 -16   2  19     1139.92     1051.86    144.95 o 
 -14   2  19      562.62      344.31    119.24 o 
 -12   2  19     2309.65     2316.50    141.78 o 
 -10   2  19     5230.14     5071.05    173.98 o 
  -8   2  19      596.59      603.48     74.24 o 
  -6   2  19     4304.25     4351.68    117.41 o 
  -4   2  19    45253.27    43762.51    552.48 o 
  -2   2  19    10044.92     9735.25    179.04 o 
   0   2  19    11672.12    11347.41    189.78 o 
   2   2  19    35032.89    33789.15    352.39 o 
   4   2  19    13200.18    12315.92    494.48 o 
   6   2  19     5742.20     5646.84    177.26 o 
   8   2  19      924.73      879.85    135.91 o 
  10   2  19     3631.86     3540.93    191.27 o 
  12   2  19      431.17      512.26    225.42 o 
  14   2  19       65.23      559.82    316.94 o 
  16   2  19     3618.58     4139.69    306.36 o 
 -21   3  19     1444.42     1133.93    224.82 o 
 -19   3  19     1632.06     1622.26    165.57 o 
 -17   3  19      290.97      372.72    192.77 o 
 -15   3  19      353.32      153.11    222.17 o 
 -13   3  19    10964.24    10640.20    324.08 o 
 -11   3  19        0.78      -82.09    139.18 o 
  -9   3  19     4179.97     4496.54    229.19 o 
  -7   3  19     1190.76      850.56    152.28 o 
  -5   3  19      275.24      102.53     98.80 o 
  -3   3  19      288.69      219.02     99.74 o 
  -1   3  19     3018.46     3427.75    167.37 o 
   1   3  19    20828.60    20827.79    256.25 o 
   3   3  19     7234.34     6583.82    211.48 o 
   5   3  19     1766.36     1782.14    184.38 o 
   7   3  19        2.86       45.71    146.23 o 
   9   3  19        2.73      -45.71    217.63 o 
  11   3  19      368.18      403.89    151.08 o 
  13   3  19     1784.53     1707.11    189.74 o 
  15   3  19     1973.16     1632.72    197.71 o 
 -18   4  19      926.70     1050.38    383.33 o 
 -16   4  19      298.23      367.83    175.21 o 
 -14   4  19     1832.51     1894.67    209.36 o 
 -12   4  19     2290.37     2221.13    209.98 o 
 -10   4  19     4526.72     4533.71    284.59 o 
  -8   4  19      354.52      320.97    161.21 o 
  -6   4  19     2122.23     2302.90    207.03 o 
  -4   4  19     7587.73     7390.01    288.23 o 
  -2   4  19     2432.59     2454.43    145.57 o 
   0   4  19     4135.90     4281.33    184.36 o 
   2   4  19     8378.64     8667.82    349.85 o 
   4   4  19      259.86      147.70    144.19 o 
   6   4  19      837.46     1165.90    183.04 o 
   8   4  19     3083.34     3008.33    327.72 o 
  10   4  19       76.58      216.05    180.59 o 
  12   4  19      430.11      247.60    172.19 o 
 -17   5  19     6065.70     6569.70    510.16 o 
 -15   5  19     6631.42     6122.13    367.73 o 
 -13   5  19      420.52      282.72    423.91 o 
 -11   5  19     2444.64     2584.10    230.13 o 
  -9   5  19      435.66      463.93    175.28 o 
  -7   5  19     3210.08     2752.03    224.62 o 
  -5   5  19     1197.87     1227.78    199.74 o 
  -3   5  19    12755.67    12969.86    503.35 o 
  -1   5  19    21198.71    20723.41    461.96 o 
   1   5  19     1537.58     1479.01    172.10 o 
   3   5  19     1600.33     1606.49    275.51 o 
   5   5  19     1614.62     1546.71    201.99 o 
   7   5  19       15.48      191.37    168.10 o 
   9   5  19      104.12     -138.18    299.63 o 
  11   5  19       41.89       31.44    191.96 o 
 -12   6  19       29.84      138.96    184.36 o 
 -10   6  19      212.36      157.70    188.01 o 
  -8   6  19     1341.17     1588.49    242.60 o 
  -6   6  19      367.37      674.40    205.13 o 
  -4   6  19       43.70       50.89    184.93 o 
  -2   6  19     4118.51     4540.25    293.75 o 
   0   6  19     9926.09     9488.81    513.00 o 
   2   6  19     2854.53     3080.27    366.02 o 
   4   6  19      571.68      521.02    268.42 o 
   6   6  19     2464.57     2550.91    239.70 o 
 -22   0  20     1514.09     1679.99    225.32 o 
 -20   0  20     1086.68     1103.19    194.95 o 
 -18   0  20     9259.65     9582.42    315.56 o 
 -16   0  20     6895.62     6318.08    488.32 o 
 -14   0  20    11953.29    11486.79    305.75 o 
 -12   0  20    28323.84    27752.70    426.69 o 
 -10   0  20    40640.75    39219.58    481.72 o 
  -8   0  20      301.36      381.61    237.77 o 
  -6   0  20    18126.07    17275.74    399.50 o 
  -4   0  20     2584.49     2623.20    150.35 o 
  -2   0  20     1786.29     1717.97    341.62 o 
   0   0  20    20809.89    20842.91    488.03 o 
   2   0  20      497.52      494.95    124.91 o 
   4   0  20     1714.27     1762.33    153.70 o 
   6   0  20     6533.39     5748.88    235.50 o 
   8   0  20     2152.83     2514.01    178.58 o 
  10   0  20     3803.33     3737.98    357.51 o 
  12   0  20    22725.08    20329.91    632.74 o 
  14   0  20      505.69      181.59    295.09 o 
  16   0  20       44.25      109.52    322.33 o 
 -23   1  20       23.42      167.73    161.37 o 
 -21   1  20     1010.72     1301.60    206.70 o 
 -19   1  20     2064.03     2339.10    284.38 o 
 -17   1  20       99.41      122.29    128.86 o 
 -15   1  20     9415.28     9323.70    237.33 o 
 -13   1  20    15595.60    15271.27    464.03 o 
 -11   1  20     1791.01     1550.92    128.12 o 
  -9   1  20     1249.59     1123.92    130.89 o 
  -7   1  20     6946.04     6671.08    154.20 o 
  -5   1  20      404.12      542.26     83.06 o 
  -3   1  20       20.95      -56.32     63.36 o 
  -1   1  20       10.29      185.29     92.31 o 
   1   1  20    24471.51    24205.79    351.24 o 
   3   1  20     2745.24     2823.26    142.71 o 
   5   1  20     9406.62     9270.68    493.34 o 
   7   1  20     6995.71     7003.50    256.70 o 
   9   1  20     3455.51     3935.32    205.75 o 
  11   1  20     2918.02     2691.28    180.46 o 
  13   1  20       13.86     -170.74    170.74 o 
  15   1  20       22.67     -152.31    183.04 o 
 -22   2  20      348.17      404.59    161.34 o 
 -20   2  20       12.48       66.91    140.80 o 
 -18   2  20     1059.77     1056.08    149.77 o 
 -16   2  20     3987.29     3791.38    185.34 o 
 -14   2  20     3843.23     3791.88    173.03 o 
 -12   2  20     1694.96     1577.67    133.52 o 
 -10   2  20     2002.50     2086.20    136.52 o 
  -8   2  20      100.72      -67.27    131.54 o 
  -6   2  20     4623.25     4710.26    161.65 o 
  -4   2  20     6684.75     6982.29    259.21 o 
  -2   2  20     2773.56     2725.85    141.46 o 
   0   2  20     3868.86     3817.56    156.00 o 
   2   2  20     6199.30     6395.68    189.14 o 
   4   2  20     5330.65     5094.35    180.24 o 
   6   2  20     2660.03     2796.55    202.24 o 
   8   2  20      446.86      548.98    196.54 o 
  10   2  20     2645.09     2387.22    176.42 o 
  12   2  20       16.02      -43.98    149.07 o 
  14   2  20        5.02     -136.06    191.73 o 
 -21   3  20     3066.45     3140.42    416.53 o 
 -19   3  20     6350.67     5851.82    302.34 o 
 -17   3  20     3261.97     3482.30    743.68 o 
 -15   3  20     1710.17     1507.71    198.96 o 
 -13   3  20    27051.83    25551.97    464.15 o 
 -11   3  20    11098.32    10694.42    321.02 o 
  -9   3  20     7561.36     7656.41    285.39 o 
  -7   3  20     8360.64     8080.77    275.51 o 
  -5   3  20        7.91       93.81     88.38 o 
  -3   3  20      286.01      350.01    154.73 o 
  -1   3  20       20.39      -17.72    104.32 o 
   1   3  20     5281.35     4945.69    186.81 o 
   3   3  20    22774.01    22518.99    384.75 o 
   5   3  20     1711.78     2034.45    191.55 o 
   7   3  20    15656.03    15488.28    371.77 o 
   9   3  20    11583.72    10558.95    596.14 o 
  11   3  20     1190.26     1229.21    172.30 o 
  13   3  20     1103.19      991.61    179.43 o 
 -18   4  20     2652.92     2778.38    247.42 o 
 -16   4  20      219.66      550.49    176.41 o 
 -14   4  20     2305.22     2560.17    229.17 o 
 -12   4  20    10095.76    10043.39    338.27 o 
 -10   4  20     4085.39     4492.69    247.38 o 
  -8   4  20     3985.08     4200.02    280.33 o 
  -6   4  20     1558.36     1443.93    185.67 o 
  -4   4  20      693.19      898.71    175.55 o 
  -2   4  20     4509.31     4781.23    187.49 o 
   0   4  20     6301.09     6654.79    213.74 o 
   2   4  20     2384.34     2704.94    201.40 o 
   4   4  20     8733.17     8284.50    299.77 o 
   6   4  20     6108.23     6677.68    292.56 o 
   8   4  20     5785.77     5854.68    293.31 o 
  10   4  20     1851.37     1852.22    223.94 o 
  12   4  20     4472.38     4573.42    242.93 o 
 -15   5  20      269.36      764.24    205.97 o 
 -13   5  20       31.89      208.70    176.25 o 
 -11   5  20       85.22      198.91    191.81 o 
  -9   5  20       12.93      105.64    168.80 o 
  -7   5  20      484.32      289.68    172.38 o 
  -5   5  20      267.56      430.48    182.38 o 
  -3   5  20      122.50       24.32    167.87 o 
  -1   5  20     4400.92     4497.11    278.23 o 
   1   5  20     1314.54     1166.54    167.19 o 
   3   5  20      459.54      493.85    431.57 o 
   5   5  20      408.13      586.31    171.77 o 
   7   5  20      286.95      -14.18    282.60 o 
   9   5  20     1300.95     1264.90    798.73 o 
 -12   6  20     7034.60     8398.32    970.67 o 
 -10   6  20     2234.41     2174.79    247.96 o 
  -8   6  20     2853.12     2844.10    560.95 o 
  -6   6  20      380.34      403.20    205.36 o 
  -4   6  20      190.22      421.60    203.02 o 
  -2   6  20     6674.85     6160.29    329.54 o 
   0   6  20     1464.52     1486.79    320.06 o 
   2   6  20      262.75      313.82    279.20 o 
   4   6  20     3222.66     3201.15    387.59 o 
 -21   1  21     4440.35     4612.62    249.76 o 
 -19   1  21     2130.73     2219.04    248.70 o 
 -17   1  21      159.27      287.72    132.15 o 
 -15   1  21     2611.51     2495.56    165.68 o 
 -13   1  21     7366.23     6749.21    221.81 o 
 -11   1  21     2282.05     2425.47    145.04 o 
  -9   1  21     9964.47     9443.52    184.28 o 
  -7   1  21     6111.80     6751.26    160.74 o 
  -5   1  21      634.58      598.12     86.96 o 
  -3   1  21     8103.85     7665.66    136.60 o 
  -1   1  21      206.78      301.21     85.09 o 
   1   1  21     8005.59     7687.31    226.66 o 
   3   1  21     1170.53     1397.09    128.55 o 
   5   1  21    36711.80    35896.37    336.02 o 
   7   1  21     7243.45     7060.95    180.23 o 
   9   1  21     1101.31     1150.60    146.59 o 
  11   1  21    11347.70    11420.11    402.83 o 
  13   1  21     9485.05     9237.25    698.00 o 
  15   1  21      313.53      363.50    229.59 o 
 -22   2  21     5281.25     5453.55    249.17 o 
 -20   2  21     2289.42     2329.69    342.19 o 
 -18   2  21     5302.03     5485.44    247.49 o 
 -16   2  21      325.83      235.07    129.55 o 
 -14   2  21    19668.41    19502.20    418.33 o 
 -12   2  21    10016.18    10582.33    239.84 o 
 -10   2  21     7170.46     7129.75    274.11 o 
  -8   2  21    10886.76    11113.44    305.31 o 
  -6   2  21    15260.77    13955.37    249.60 o 
  -4   2  21      605.00      645.46     98.59 o 
  -2   2  21     5758.03     6106.60    222.30 o 
   0   2  21     3824.89     3974.12    144.05 o 
   2   2  21     1674.36     1581.85    128.70 o 
   4   2  21     6082.59     6222.64    195.87 o 
   6   2  21     1363.69     1271.74    174.69 o 
   8   2  21    10804.47    10436.15    371.63 o 
  10   2  21     6726.58     6389.85    316.86 o 
  12   2  21     8518.32     8262.89    412.33 o 
  14   2  21     3800.14     4375.41    308.98 o 
 -21   3  21     1652.61     1893.84    263.59 o 
 -19   3  21        2.39      -72.73    173.09 o 
 -17   3  21      205.56      232.19    287.14 o 
 -15   3  21     6314.00     6016.89    303.32 o 
 -13   3  21      322.18      306.92    153.60 o 
 -11   3  21      261.34      204.68    150.11 o 
  -9   3  21     2060.27     2079.64    263.88 o 
  -7   3  21     1171.02     1483.42    182.40 o 
  -5   3  21     3527.03     3305.20    216.62 o 
  -3   3  21      339.65      329.92    106.81 o 
  -1   3  21        9.29      -13.23    108.44 o 
   1   3  21     5209.03     4964.39    185.33 o 
   3   3  21      303.31      253.89    110.10 o 
   5   3  21       11.93      136.29    170.81 o 
   7   3  21      177.85      194.46    159.50 o 
   9   3  21      434.68      775.64    188.00 o 
  11   3  21     2134.73     2629.24    195.70 o 
  13   3  21       47.53      166.63    166.34 o 
 -18   4  21      360.77      685.32    195.05 o 
 -16   4  21        0.64     -220.73    282.60 o 
 -14   4  21      976.53     1055.50    197.43 o 
 -12   4  21     4748.54     4604.01    308.42 o 
 -10   4  21       32.28        4.29    229.54 o 
  -8   4  21    15765.58    15474.41    392.73 o 
  -6   4  21      517.09      711.76    204.58 o 
  -4   4  21     4113.39     4297.45    333.96 o 
  -2   4  21     3178.12     3634.06    471.57 o 
   0   4  21     5954.35     6028.93    213.60 o 
   2   4  21       40.95       91.67    151.24 o 
   4   4  21       22.16     -130.48    154.14 o 
   6   4  21       16.50      -42.34    162.48 o 
   8   4  21      359.50      553.69    186.59 o 
  10   4  21     3138.11     3323.73    258.78 o 
 -15   5  21     1324.28     1227.47    223.61 o 
 -13   5  21     5693.16     5624.87    307.66 o 
 -11   5  21     7225.84     7346.53    329.14 o 
  -9   5  21     2111.83     2101.76    301.33 o 
  -7   5  21     5608.79     5515.75    432.70 o 
  -5   5  21    11220.43    10954.71    358.98 o 
  -3   5  21     4735.40     4691.63    285.87 o 
  -1   5  21    10756.93    11167.06    378.32 o 
   1   5  21      359.13      227.56    253.10 o 
   3   5  21      234.23       26.70    150.93 o 
   5   5  21      470.31      590.01    179.62 o 
   7   5  21     2119.64     2015.91    228.93 o 
   9   5  21     1042.11     1406.44    311.55 o 
 -10   6  21     1504.77     1621.54    231.63 o 
  -8   6  21     2517.73     2446.35    257.02 o 
  -6   6  21     3416.70     3298.45    272.84 o 
  -4   6  21     2622.98     2995.92    275.00 o 
  -2   6  21      513.56      747.78    212.07 o 
   0   6  21      429.45      114.63    279.77 o 
   2   6  21     2591.81     2841.93    382.48 o 
   4   6  21       46.86      145.84    287.14 o 
 -22   0  22     1608.52     1749.80    374.82 o 
 -20   0  22    13376.42    13410.46    387.16 o 
 -18   0  22    11071.59    11564.99    353.10 o 
 -16   0  22      933.43     1105.75    224.15 o 
 -14   0  22     4559.16     3941.69    434.69 o 
 -12   0  22      906.56     1224.06    165.89 o 
 -10   0  22     2200.24     2009.42    169.82 o 
  -8   0  22     1541.66     1467.41    325.17 o 
  -6   0  22     5434.27     5509.35    328.29 o 
  -4   0  22    33895.52    33748.86    519.53 o 
  -2   0  22     3565.22     3653.28    227.28 o 
   0   0  22    12939.92    13710.84    430.15 o 
   2   0  22    42426.12    40191.81    500.81 o 
   4   0  22    43527.94    42446.89    522.50 o 
   6   0  22     3150.08     3106.08    495.12 o 
   8   0  22     4408.23     4367.40    231.51 o 
  10   0  22      507.07      768.37    260.47 o 
  12   0  22     1090.55      989.68    324.60 o 
  14   0  22      175.38      268.98    317.79 o 
 -21   1  22     2060.91     2043.98    329.46 o 
 -19   1  22      366.92      471.12    165.62 o 
 -17   1  22     2130.21     2397.57    174.56 o 
 -15   1  22     5883.25     5681.55    213.39 o 
 -13   1  22     3701.94     3901.94    174.67 o 
 -11   1  22     1472.20     1946.45    141.01 o 
  -9   1  22       75.51       -4.36    137.03 o 
  -7   1  22      806.72      800.64     97.74 o 
  -5   1  22       20.56       55.11     79.98 o 
  -3   1  22     6752.75     6917.56    167.27 o 
  -1   1  22     4005.73     3832.04    202.48 o 
   1   1  22    26934.18    26381.70    330.99 o 
   3   1  22     3214.30     3025.71    167.08 o 
   5   1  22     3703.16     4022.46    152.22 o 
   7   1  22      901.19     1048.17    141.99 o 
   9   1  22       39.95      174.01    131.07 o 
  11   1  22      344.56      460.70    205.58 o 
  13   1  22       18.44       31.28    259.05 o 
  15   1  22     2511.27     2475.67    381.35 o 
 -20   2  22     1201.95     1199.62    170.15 o 
 -18   2  22      260.90      604.51    157.87 o 
 -16   2  22      442.50      394.38    163.31 o 
 -14   2  22      494.72      594.78    173.07 o 
 -12   2  22     4340.97     4890.92    252.78 o 
 -10   2  22     2179.34     2540.01    204.71 o 
  -8   2  22       64.41      -72.27    134.83 o 
  -6   2  22      115.86       59.82     99.30 o 
  -4   2  22     5648.04     5363.23    171.11 o 
  -2   2  22     5176.77     5169.13    161.75 o 
   0   2  22      183.98      329.43     97.35 o 
   2   2  22      648.33      698.71    117.99 o 
   4   2  22     6871.96     6694.35    232.56 o 
   6   2  22     1275.50     1537.85    187.64 o 
   8   2  22     4822.61     4864.80    216.27 o 
  10   2  22      110.72     -102.97    134.97 o 
  12   2  22     2453.12     2490.42    195.16 o 
  14   2  22      558.81      425.64    207.90 o 
 -19   3  22     2005.79     2205.79    236.62 o 
 -17   3  22    15635.17    15639.50    866.26 o 
 -15   3  22     2371.45     2675.72    233.79 o 
 -13   3  22     1084.34      964.42    186.19 o 
 -11   3  22    10262.12     9893.38    326.99 o 
  -9   3  22     2096.64     1954.78    200.91 o 
  -7   3  22     8477.20     8017.19    436.96 o 
  -5   3  22     3904.40     3822.04    308.99 o 
  -3   3  22     4001.42     3960.44    242.36 o 
  -1   3  22    35601.68    35147.30    348.42 o 
   1   3  22     3003.78     3214.63    162.63 o 
   3   3  22    10613.53    10340.14    239.09 o 
   5   3  22     3058.86     3086.94    224.05 o 
   7   3  22       53.01      151.06    165.11 o 
   9   3  22       12.25      -82.52    164.07 o 
  11   3  22     1386.85     1299.42    178.63 o 
 -18   4  22     5925.37     5393.45    304.19 o 
 -16   4  22     1282.43     1315.30    230.11 o 
 -14   4  22     3187.70     3291.85    254.49 o 
 -12   4  22       57.10      170.55    408.58 o 
 -10   4  22      860.66      624.57    185.44 o 
  -8   4  22       51.36      154.71    165.83 o 
  -6   4  22      198.23      414.55    178.96 o 
  -4   4  22      327.07      495.18    238.91 o 
  -2   4  22     4662.94     4820.12    268.04 o 
   0   4  22     8605.49     8508.97    247.27 o 
   2   4  22    13859.83    13852.20    466.75 o 
   4   4  22     2358.79     2489.20    218.10 o 
   6   4  22      594.18      461.42    186.84 o 
   8   4  22      247.19      298.40    182.97 o 
  10   4  22      109.95     -131.51    185.38 o 
 -15   5  22      331.41        8.30    186.11 o 
 -13   5  22     3683.07     3871.87    277.70 o 
 -11   5  22     1788.83     2060.89    238.11 o 
  -9   5  22      127.44       38.06    182.54 o 
  -7   5  22     1032.40     1051.77    224.44 o 
  -5   5  22      128.23      282.30    180.90 o 
  -3   5  22      640.22      280.90    195.20 o 
  -1   5  22      845.59      791.25    208.52 o 
   1   5  22      127.02       70.37    251.39 o 
   3   5  22        0.01      -69.65    202.59 o 
   5   5  22     1074.61     1097.61    198.11 o 
   7   5  22     1039.86     1173.72    482.92 o 
 -10   6  22        1.21      167.88    204.44 o 
  -8   6  22      842.96      852.30    245.43 o 
  -6   6  22       22.04     -175.67    201.61 o 
  -4   6  22     1016.24     1272.72    245.83 o 
  -2   6  22     3494.78     3356.24    287.60 o 
   0   6  22      768.58      810.93    304.17 o 
   2   6  22     5546.05     5632.79    463.06 o 
 -21   1  23      992.42      833.09    239.83 o 
 -19   1  23     1723.81     1855.38    379.53 o 
 -17   1  23      491.06      649.75    143.89 o 
 -15   1  23     7979.46     7711.41    233.89 o 
 -13   1  23    27709.38    26826.50    406.73 o 
 -11   1  23    13470.23    13004.07    225.92 o 
  -9   1  23    11075.14    10689.43    203.29 o 
  -7   1  23     4344.65     3991.85    140.25 o 
  -5   1  23     6991.89     6552.28    166.99 o 
  -3   1  23      108.83      159.91     89.97 o 
  -1   1  23        0.31      -65.28     87.89 o 
   1   1  23      940.76     1418.56    132.03 o 
   3   1  23     7669.48     7710.28    210.09 o 
   5   1  23     1284.36     1128.65    117.57 o 
   7   1  23     5295.78     5435.38    209.55 o 
   9   1  23     8841.85     9038.68    261.45 o 
  11   1  23     4233.56     4203.17    290.61 o 
  13   1  23     1903.76     2205.89    257.18 o 
 -20   2  23      104.51      210.25    190.67 o 
 -18   2  23     1902.43     1624.94    206.73 o 
 -16   2  23     1997.27     2268.10    218.69 o 
 -14   2  23     7998.25     8608.00    624.51 o 
 -12   2  23     8573.95     8078.55    303.16 o 
 -10   2  23    20307.80    19798.07    410.07 o 
  -8   2  23     2215.39     2368.65    198.39 o 
  -6   2  23     9115.00     9151.96    333.79 o 
  -4   2  23    13267.39    12667.96    218.98 o 
  -2   2  23     3469.36     3401.42    163.41 o 
   0   2  23    10871.68    10605.88    305.43 o 
   2   2  23      547.57      503.15    120.02 o 
   4   2  23      630.00      848.67    129.34 o 
   6   2  23     3988.79     4208.80    235.33 o 
   8   2  23     8107.38     8237.10    297.38 o 
  10   2  23     4204.85     4238.87    222.69 o 
  12   2  23     8708.29     7790.05    493.42 o 
 -19   3  23      449.45      438.93    195.50 o 
 -17   3  23      919.06     1439.80    376.52 o 
 -15   3  23     1818.61     1726.73    216.94 o 
 -13   3  23     3269.45     3359.66    242.46 o 
 -11   3  23       14.93     -243.16    243.16 o 
  -9   3  23     1002.31      849.43    274.09 o 
  -7   3  23      420.96      611.33    174.69 o 
  -5   3  23       90.16      250.17    155.58 o 
  -3   3  23      402.12      322.08    118.02 o 
  -1   3  23      784.58      937.76    118.69 o 
   1   3  23      182.17      382.83    117.48 o 
   3   3  23      985.74     1014.52    181.56 o 
   5   3  23     6829.14     6914.59    403.76 o 
   7   3  23     1019.92     1297.71    292.25 o 
   9   3  23      383.27      215.58    151.80 o 
  11   3  23      959.51     1209.91    180.37 o 
 -16   4  23     5263.56     4920.74    323.75 o 
 -14   4  23      324.40      288.12    188.12 o 
 -12   4  23     2619.74     2477.97    239.00 o 
 -10   4  23     4171.64     4251.75    261.26 o 
  -8   4  23     2094.25     2221.67    230.66 o 
  -6   4  23     1701.66     1630.01    331.41 o 
  -4   4  23     3526.27     3204.78    268.42 o 
  -2   4  23     2336.42     2205.92    375.67 o 
   0   4  23       46.66      209.89    108.99 o 
   2   4  23     1187.50     1354.37    190.52 o 
   4   4  23      988.98      955.08    191.76 o 
   6   4  23     6928.16     7748.61    329.59 o 
   8   4  23      208.45      374.88    284.59 o 
 -13   5  23     7036.50     7780.55    485.76 o 
 -11   5  23     7825.81     7707.45    572.87 o 
  -9   5  23     1780.21     1658.06    227.98 o 
  -7   5  23     3797.25     4090.92    281.04 o 
  -5   5  23      195.24      326.09    232.38 o 
  -3   5  23      102.82      371.68    407.45 o 
  -1   5  23        1.28       22.56    281.19 o 
   1   5  23     2190.42     2608.70    353.54 o 
   3   5  23     5768.61     6966.90    315.82 o 
   5   5  23      984.92      631.03    203.59 o 
  -6   6  23     1139.49     1369.69    379.08 o 
  -4   6  23      756.09      631.54    237.77 o 
  -2   6  23      376.43      423.97    223.34 o 
 -20   0  24     3999.06     4302.20    276.21 o 
 -18   0  24     6902.44     7629.08    313.07 o 
 -16   0  24     1037.99     1192.86    190.94 o 
 -14   0  24    11301.08    10913.18    440.93 o 
 -12   0  24      338.96      615.53    161.70 o 
 -10   0  24     5872.41     5279.43    235.00 o 
  -8   0  24     5371.74     5483.85    365.46 o 
  -6   0  24    21821.39    21535.73    498.81 o 
  -4   0  24     2745.77     2806.25    176.69 o 
  -2   0  24      194.32      111.16    173.08 o 
   0   0  24    11974.73    11361.43    410.29 o 
   2   0  24    27255.73    25109.67    421.10 o 
   4   0  24     6993.60     7425.96    265.43 o 
   6   0  24     7906.10     7759.40    283.50 o 
   8   0  24     7854.63     8028.88    512.43 o 
  10   0  24     7447.81     7061.70    459.66 o 
  12   0  24       96.85      -33.48    267.28 o 
 -21   1  24     2462.62     2545.99    204.63 o 
 -19   1  24     1065.13     1219.37    169.70 o 
 -17   1  24      179.25      304.75    140.14 o 
 -15   1  24     1697.42     1681.86    139.81 o 
 -13   1  24     4548.94     4484.48    169.13 o 
 -11   1  24     4335.54     4402.00    161.42 o 
  -9   1  24     5496.58     5120.70    238.84 o 
  -7   1  24       78.64      248.05    120.97 o 
  -5   1  24     2117.13     2185.05    122.24 o 
  -3   1  24     5582.85     5422.07    166.05 o 
  -1   1  24      247.06      282.64    112.48 o 
   1   1  24    15178.26    14978.13    342.17 o 
   3   1  24     2700.77     2467.71    230.40 o 
   5   1  24      797.20      686.37    111.81 o 
   7   1  24       17.81      187.61    133.22 o 
   9   1  24      423.88      350.13    248.65 o 
  11   1  24     3473.93     3686.59    280.27 o 
  13   1  24     2182.30     2107.79    275.95 o 
 -20   2  24       71.76      188.68    188.00 o 
 -18   2  24      726.60      762.56    196.84 o 
 -16   2  24       23.57     -164.55    164.55 o 
 -14   2  24     1957.00     1572.02    207.04 o 
 -12   2  24     1150.60      929.08    185.53 o 
 -10   2  24       63.53       57.81    156.28 o 
  -8   2  24      769.15      866.94    169.93 o 
  -6   2  24      583.95      810.90    107.15 o 
  -4   2  24     2523.07     2370.00    134.33 o 
  -2   2  24     3055.34     3356.06    146.59 o 
   0   2  24     2544.38     2612.30    158.67 o 
   2   2  24       14.31      -18.21    111.92 o 
   4   2  24     1484.10     1687.62    145.40 o 
   6   2  24      951.17      909.10    175.22 o 
   8   2  24      147.56      417.96    225.44 o 
  10   2  24     2948.24     2994.80    313.31 o 
  12   2  24       64.89      140.04    208.29 o 
 -19   3  24     2192.45     2767.54    260.72 o 
 -17   3  24     1161.23      958.40    216.35 o 
 -15   3  24      299.80      322.63    254.23 o 
 -13   3  24     3056.65     3101.30    359.50 o 
 -11   3  24     3890.27     3768.81    252.86 o 
  -9   3  24     5540.48     5742.06    283.29 o 
  -7   3  24     2057.28     2317.14    215.63 o 
  -5   3  24    11727.48    12641.79    716.73 o 
  -3   3  24     7039.42     7328.57    196.52 o 
  -1   3  24     4784.36     4585.17    171.05 o 
   1   3  24     2620.11     3041.87    172.50 o 
   3   3  24     3884.17     3824.10    313.82 o 
   5   3  24     5445.11     5596.39    287.17 o 
   7   3  24      717.13      629.23    186.33 o 
   9   3  24      629.69      490.99    189.90 o 
  11   3  24     4506.33     4613.57    248.10 o 
 -16   4  24      228.75      180.92    240.89 o 
 -14   4  24     2942.11     3244.13    276.36 o 
 -12   4  24     5068.92     5261.17    435.54 o 
 -10   4  24     3560.77     3735.12    265.50 o 
  -8   4  24     5626.95     5664.06    295.00 o 
  -6   4  24     3536.32     3345.89    257.23 o 
  -4   4  24     5617.65     5533.37    289.09 o 
  -2   4  24     1910.55     2072.37    245.43 o 
   0   4  24     4890.66     5176.42    271.27 o 
   2   4  24     3202.37     3443.85    285.16 o 
   4   4  24      686.38      579.19    184.44 o 
   6   4  24     1437.17     1699.87    225.62 o 
   8   4  24     1422.18     1203.88    225.70 o 
 -13   5  24        5.60      245.66    205.21 o 
 -11   5  24        6.45       30.36    185.75 o 
  -9   5  24      705.16      846.93    318.92 o 
  -7   5  24        0.14      -16.79    286.86 o 
  -5   5  24      107.36       84.16    211.39 o 
  -3   5  24      716.34      693.03    207.26 o 
  -1   5  24       93.63     -193.02    193.02 o 
   1   5  24        6.07      502.79    288.85 o 
   3   5  24       22.08     -160.60    266.71 o 
   5   5  24       35.48      -86.59    183.33 o 
 -19   1  25      763.35      746.47    141.86 o 
 -17   1  25     9779.02     9542.65    235.82 o 
 -15   1  25    10733.53    10517.35    233.59 o 
 -13   1  25     1359.82     1568.84    165.27 o 
 -11   1  25     4411.27     4777.79    205.67 o 
  -9   1  25     3385.59     3259.95    268.90 o 
  -7   1  25      755.02      718.55    136.37 o 
  -5   1  25      599.99      574.68    107.69 o 
  -3   1  25     2455.66     2659.18    136.31 o 
  -1   1  25     7471.52     7292.44    216.80 o 
   1   1  25    14492.80    14437.34    410.26 o 
   3   1  25      770.59      718.63    128.96 o 
   5   1  25     1583.76     1845.66    135.15 o 
   7   1  25      357.26      310.03    143.68 o 
   9   1  25       74.71       31.71    143.05 o 
  11   1  25     3138.17     3081.81    281.08 o 
 -20   2  25     2904.06     2994.05    628.77 o 
 -18   2  25     9266.89     9247.63    592.45 o 
 -16   2  25     1121.87     1283.75    210.29 o 
 -14   2  25     1552.70     1834.36    215.56 o 
 -12   2  25     1614.67     1878.39    214.37 o 
 -10   2  25      194.74      273.57    173.83 o 
  -8   2  25     2869.67     2706.66    254.99 o 
  -6   2  25      709.29      744.45    140.44 o 
  -4   2  25     4570.73     5286.13    173.15 o 
  -2   2  25       68.17      175.98    172.74 o 
   0   2  25    12196.04    11995.23    258.34 o 
   2   2  25    29093.56    29161.13    379.98 o 
   4   2  25     4904.11     5220.25    260.75 o 
   6   2  25     4116.72     4223.03    350.81 o 
   8   2  25     2513.31     2733.88    202.32 o 
  10   2  25     1003.81     1084.39    179.71 o 
 -17   3  25      904.72     1340.04    313.53 o 
 -15   3  25      903.39      876.41    202.26 o 
 -13   3  25     1951.53     1824.66    221.23 o 
 -11   3  25      125.52      190.50    303.88 o 
  -9   3  25     1501.40     1542.57    207.52 o 
  -7   3  25       12.93      -39.38    166.38 o 
  -5   3  25       12.26      -84.50    129.94 o 
  -3   3  25      168.63      255.22    135.67 o 
  -1   3  25      674.85      635.15    123.94 o 
   1   3  25     1922.69     1791.14    153.50 o 
   3   3  25      180.73      -52.77    173.93 o 
   5   3  25     3267.00     3568.66    249.94 o 
   7   3  25     1769.75     1556.81    416.81 o 
   9   3  25       14.85     -151.63    151.63 o 
 -16   4  25     1770.08     1657.46    246.69 o 
 -14   4  25      489.56      799.40    210.11 o 
 -12   4  25     1088.52     1307.45    633.59 o 
 -10   4  25       19.41      109.04    201.74 o 
  -8   4  25     3415.28     3148.42    261.64 o 
  -6   4  25      175.67      326.92    179.98 o 
  -4   4  25     2062.79     1737.10    226.31 o 
  -2   4  25      715.18      789.18    159.97 o 
   0   4  25      223.81     -114.63    242.31 o 
   2   4  25     4293.74     4099.07    259.49 o 
   4   4  25    10980.32    10754.07    362.90 o 
   6   4  25      808.62     1087.99    266.43 o 
 -11   5  25     9492.67     8937.58    382.86 o 
  -9   5  25      530.18      263.31    304.17 o 
  -7   5  25      843.56      772.90    224.17 o 
  -5   5  25     1400.87     1634.49    326.87 o 
  -3   5  25       43.93      -67.40    199.21 o 
  -1   5  25     8662.64     8611.48    516.97 o 
   1   5  25     7966.38     8301.07    523.78 o 
   3   5  25     7626.25     7044.11    506.76 o 
 -20   0  26     1180.30     1296.01    228.16 o 
 -18   0  26     2069.91     1902.10    272.39 o 
 -16   0  26      663.61      721.37    194.18 o 
 -14   0  26     4753.87     4312.04    387.30 o 
 -12   0  26     1880.77     2222.78    205.77 o 
 -10   0  26     7393.62     7547.61    276.42 o 
  -8   0  26    11372.75    10930.93    297.61 o 
  -6   0  26    12532.64    12441.12    300.39 o 
  -4   0  26    11085.60    12103.74    460.22 o 
  -2   0  26      182.71       27.81    207.13 o 
   0   0  26    12050.95    11256.87    501.65 o 
   2   0  26     5473.11     5172.40    248.91 o 
   4   0  26      907.56      873.20    176.43 o 
   6   0  26    18114.03    17525.91    468.17 o 
   8   0  26     9183.81     8827.13    516.41 o 
  10   0  26     1001.01     1689.38    355.81 o 
 -19   1  26        1.25      203.41    223.70 o 
 -17   1  26      982.76      849.79    162.28 o 
 -15   1  26      360.11      432.38    148.44 o 
 -13   1  26     1148.49     1189.10    158.74 o 
 -11   1  26     4271.05     4397.77    201.99 o 
  -9   1  26     6873.98     6664.44    232.31 o 
  -7   1  26      301.40      404.44    134.59 o 
  -5   1  26      829.55      929.69    114.75 o 
  -3   1  26      119.11       25.23     97.47 o 
  -1   1  26       59.10      205.04    119.89 o 
   1   1  26      667.99      876.86    134.16 o 
   3   1  26     4758.42     4942.20    228.68 o 
   5   1  26      635.44      528.98    122.01 o 
   7   1  26      959.26      921.42    158.97 o 
   9   1  26     3201.21     3011.44    258.20 o 
  11   1  26     3281.54     3137.98    290.30 o 
 -18   2  26       10.17       21.53    251.11 o 
 -16   2  26      598.61      528.73    197.34 o 
 -14   2  26     3342.24     3706.30    494.84 o 
 -12   2  26     1924.61     1992.46    221.66 o 
 -10   2  26      333.38      425.73    144.24 o 
  -8   2  26      861.95      825.56    245.55 o 
  -6   2  26       74.82      -80.04    124.64 o 
  -4   2  26     1437.36     1313.03    134.13 o 
  -2   2  26      209.69      383.39    108.86 o 
   0   2  26       99.44      -81.42    115.96 o 
   2   2  26      156.80      274.64    130.44 o 
   4   2  26     3995.45     4330.35    294.52 o 
   6   2  26     2296.45     2423.94    190.41 o 
   8   2  26      379.31      427.77    160.39 o 
  10   2  26      190.63      240.03    160.54 o 
 -17   3  26      322.24      455.16    205.69 o 
 -15   3  26     2030.14     2361.74    455.12 o 
 -13   3  26    14877.06    14126.45    574.86 o 
 -11   3  26     6258.88     5950.71    540.81 o 
  -9   3  26     2094.47     2111.13    514.42 o 
  -7   3  26    12274.29    12202.32    366.08 o 
  -5   3  26      713.48      846.14    153.32 o 
  -3   3  26       30.61      -17.69    215.64 o 
  -1   3  26      960.42     1111.69    145.22 o 
   1   3  26     2977.29     2972.33    211.23 o 
   3   3  26       80.65      -68.55    163.74 o 
   5   3  26     1345.09     1502.64    217.64 o 
   7   3  26     3726.40     4171.48    274.32 o 
 -14   4  26     2646.24     2879.18    268.96 o 
 -12   4  26     3589.66     3501.50    277.19 o 
 -10   4  26     6842.89     6910.35    324.06 o 
  -8   4  26     6425.82     6188.86    319.04 o 
  -6   4  26     5194.68     5016.00    297.64 o 
  -4   4  26     1667.26     1551.16    221.47 o 
  -2   4  26      305.02      257.37    150.63 o 
   0   4  26     1570.04     1603.69    315.52 o 
   2   4  26      969.60     1025.89    195.25 o 
   4   4  26     1015.37     1328.33    221.13 o 
   6   4  26     1050.69     1352.06    227.68 o 
  -9   5  26       77.77      354.64    214.52 o 
  -7   5  26     1386.94     1370.21    283.46 o 
  -5   5  26      307.22      389.22    208.81 o 
  -3   5  26       51.20     -102.08    302.47 o 
  -1   5  26        2.59       89.66    284.31 o 
   1   5  26      555.42      620.82    309.84 o 
 -19   1  27     1503.00     1667.38    190.02 o 
 -17   1  27      382.11      429.52    157.85 o 
 -15   1  27      759.06      843.73    161.44 o 
 -13   1  27     1482.42     1685.89    174.57 o 
 -11   1  27     3756.93     3569.41    194.62 o 
  -9   1  27     5006.73     5392.87    220.31 o 
  -7   1  27      138.77      111.97    105.74 o 
  -5   1  27     8908.28     8525.95    205.90 o 
  -3   1  27    10426.59    10014.23    213.93 o 
  -1   1  27     3916.35     3691.13    257.81 o 
   1   1  27     4276.94     4438.75    193.22 o 
   3   1  27     3754.23     4195.85    171.05 o 
   5   1  27     1106.01     1273.93    164.19 o 
   7   1  27      110.31      275.63    152.64 o 
   9   1  27      519.48      746.38    217.91 o 
 -18   2  27      871.68     1128.95    363.47 o 
 -16   2  27     3631.58     4074.01    275.82 o 
 -14   2  27     1260.69     1668.84    230.64 o 
 -12   2  27       87.19     -112.83    144.70 o 
 -10   2  27      929.24      972.47    156.85 o 
  -8   2  27     7287.88     6803.09    244.15 o 
  -6   2  27     5226.52     5313.25    219.98 o 
  -4   2  27     2533.36     2796.67    200.47 o 
  -2   2  27     5004.62     4883.65    178.22 o 
   0   2  27     8943.58     8838.99    247.07 o 
   2   2  27    15724.01    15258.74    303.39 o 
   4   2  27     2749.28     2807.63    362.05 o 
   6   2  27     4295.62     4772.70    230.65 o 
   8   2  27       68.92      179.77    157.33 o 
 -15   3  27     2817.56     3149.01    376.52 o 
 -13   3  27     1771.71     1872.29    234.91 o 
 -11   3  27     1086.16      954.74    206.17 o 
  -9   3  27      581.12      561.09    193.55 o 
  -7   3  27       64.82     -114.05    167.20 o 
  -5   3  27       14.16      196.14    149.99 o 
  -3   3  27      401.76      662.63    153.21 o 
  -1   3  27      164.47      272.82    136.29 o 
   1   3  27     1657.14     1583.63    327.72 o 
   3   3  27     2074.40     1928.26    222.87 o 
   5   3  27        4.18     -173.18    173.18 o 
   7   3  27      146.86      241.35    194.89 o 
 -12   4  27     2375.03     2452.53    258.70 o 
 -10   4  27      592.58      456.11    218.76 o 
  -8   4  27      193.43      277.67    202.80 o 
  -6   4  27     2866.99     2822.59    262.30 o 
  -4   4  27      738.10      512.00    200.47 o 
  -2   4  27     3836.48     4283.67    228.34 o 
   0   4  27     2945.21     3313.51    387.59 o 
   2   4  27     1171.38     1550.35    328.00 o 
   4   4  27     7218.48     7054.78    333.37 o 
  -5   5  27      233.24      -59.18    210.55 o 
  -3   5  27     8257.17     8777.77    387.57 o 
 -18   0  28     8649.99     8792.08    455.40 o 
 -16   0  28     4330.36     4717.49    274.46 o 
 -14   0  28    12017.11    12200.78    540.81 o 
 -12   0  28     2628.79     2601.89    326.30 o 
 -10   0  28     2047.63     1999.79    303.60 o 
  -8   0  28     4993.31     5045.45    375.10 o 
  -6   0  28    12057.84    10662.92    475.55 o 
  -4   0  28        6.93      320.63    242.88 o 
  -2   0  28      619.56      495.62    165.72 o 
   0   0  28      754.89     1166.79    181.70 o 
   2   0  28    25043.13    24134.86    446.41 o 
   4   0  28      993.79     1288.60    197.05 o 
   6   0  28     1710.05     1555.35    301.61 o 
   8   0  28     6458.17     7117.88    502.79 o 
 -17   1  28     5623.13     5968.36    256.58 o 
 -15   1  28     2540.42     2214.28    192.92 o 
 -13   1  28      876.36      991.30    252.78 o 
 -11   1  28     1555.68     1447.17    168.14 o 
  -9   1  28     9230.03     9394.17    265.17 o 
  -7   1  28     1984.27     1683.80    163.02 o 
  -5   1  28        0.52      134.01    110.62 o 
  -3   1  28      168.04      385.58    110.13 o 
  -1   1  28     3527.12     3785.05    207.86 o 
   1   1  28      889.08     1093.45    149.23 o 
   3   1  28     1896.16     2068.97    148.13 o 
   5   1  28     1579.62     1855.22    221.80 o 
   7   1  28       81.90      136.39    151.84 o 
 -16   2  28      453.60      480.19    164.09 o 
 -14   2  28     1335.79     1883.69    191.69 o 
 -12   2  28     1194.91     1331.52    176.67 o 
 -10   2  28      633.80      597.01    160.84 o 
  -8   2  28     1906.69     2108.41    195.63 o 
  -6   2  28        1.85       62.36    140.73 o 
  -4   2  28      332.96      293.49    139.90 o 
  -2   2  28      679.87      732.16    126.25 o 
   0   2  28      302.44      144.81    133.20 o 
   2   2  28     3578.67     3713.83    224.64 o 
   4   2  28     2597.93     3032.84    244.71 o 
   6   2  28     1028.69     1200.99    174.55 o 
 -15   3  28     7302.34     7633.12    386.74 o 
 -13   3  28     2217.77     2486.00    251.57 o 
 -11   3  28     9648.59     9940.99    364.71 o 
  -9   3  28     2554.69     2773.39    205.52 o 
  -7   3  28      245.21      312.30    196.53 o 
  -5   3  28       50.73       39.24    147.01 o 
  -3   3  28        8.20       32.04    144.30 o 
  -1   3  28     2470.66     2704.07    238.62 o 
   1   3  28    10496.11    10119.25    538.82 o 
   3   3  28      843.22     1199.57    214.09 o 
   5   3  28      807.15      824.57    209.24 o 
 -12   4  28     1199.11     1401.64    233.76 o 
 -10   4  28      712.42      448.87    215.89 o 
  -8   4  28     1620.44     1789.23    250.88 o 
  -6   4  28      530.76      787.75    220.58 o 
  -4   4  28     1615.23     1855.15    204.13 o 
  -2   4  28       79.25     -150.09    150.09 o 
   0   4  28     2223.62     2429.94    369.43 o 
   2   4  28     2173.96     1755.78    349.57 o 
 -17   1  29      442.61      464.12    169.81 o 
 -15   1  29      101.58      284.92    160.27 o 
 -13   1  29      698.06      827.00    199.61 o 
 -11   1  29     3239.46     3000.87    201.38 o 
  -9   1  29     1268.59     1418.19    167.28 o 
  -7   1  29     3067.00     3596.29    214.05 o 
  -5   1  29      700.60      798.35    126.20 o 
  -3   1  29      712.89      543.22    138.15 o 
  -1   1  29      760.73     1079.90    153.27 o 
   1   1  29      492.46      266.98    191.88 o 
   3   1  29     1101.93     1335.72    194.58 o 
   5   1  29      137.95       48.95    290.88 o 
   7   1  29      249.47      209.46    159.76 o 
 -16   2  29     2915.49     2834.81    216.40 o 
 -14   2  29      919.24      883.79    176.43 o 
 -12   2  29       55.86       12.30    148.80 o 
 -10   2  29     9621.98     9571.74    285.04 o 
  -8   2  29     7978.65     7737.98    298.91 o 
  -6   2  29     8753.82     9037.63    272.33 o 
  -4   2  29     4487.17     4594.87    213.07 o 
  -2   2  29      516.59      417.80    138.26 o 
   0   2  29      260.83      150.95    208.39 o 
   2   2  29     4057.86     3921.75    276.65 o 
   4   2  29       65.60       90.53    233.23 o 
   6   2  29     3967.05     4398.67    238.02 o 
 -13   3  29       17.92       60.16    198.97 o 
 -11   3  29     1554.48     2089.75    244.95 o 
  -9   3  29     2295.64     2434.73    203.51 o 
  -7   3  29     2120.72     2112.07    194.87 o 
  -5   3  29     3904.43     3854.56    220.79 o 
  -3   3  29     1644.67     1831.98    185.76 o 
  -1   3  29      211.01      385.13    183.81 o 
   1   3  29      285.69      684.74    196.21 o 
   3   3  29     3277.89     3544.64    802.41 o 
  -8   4  29      308.00      496.45    215.80 o 
  -6   4  29     1064.42      825.64    184.28 o 
  -4   4  29     8154.27     8603.60    294.96 o 
  -2   4  29       78.03      578.26    299.06 o 
 -16   0  30     6039.21     6869.33    477.82 o 
 -14   0  30      414.12      310.98    271.82 o 
 -12   0  30     1383.90     1283.64    301.33 o 
 -10   0  30      162.56        5.11    254.23 o 
  -8   0  30     1789.04     1647.39    301.33 o 
  -6   0  30     1848.45     1811.39    305.30 o 
  -4   0  30     4677.78     4269.71    370.00 o 
  -2   0  30    12318.63    12166.92    409.44 o 
   0   0  30     9834.52    10441.21    375.39 o 
   2   0  30     4670.28     4874.07    270.30 o 
   4   0  30      274.62      236.08    178.78 o 
   6   0  30    17667.84    18529.30    666.79 o 
 -15   1  30      503.80      499.36    206.78 o 
 -13   1  30     2331.51     2731.38    199.83 o 
 -11   1  30     1148.91      943.07    200.21 o 
  -9   1  30       11.34      251.44    183.97 o 
  -7   1  30       39.05      234.91    181.31 o 
  -5   1  30     2434.03     2712.00    180.87 o 
  -3   1  30     1946.27     2278.64    178.86 o 
  -1   1  30     1488.25     1698.56    168.82 o 
   1   1  30     1895.83     2294.89    158.24 o 
   3   1  30      629.96      821.06    183.37 o 
   5   1  30     1696.72     1842.20    204.55 o 
 -14   2  30       17.34      -18.03    166.32 o 
 -12   2  30      259.74      346.30    166.28 o 
 -10   2  30      416.63      301.04    161.91 o 
  -8   2  30       49.85      108.80    162.95 o 
  -6   2  30     1814.20     2078.95    322.28 o 
  -4   2  30     2455.01     2743.52    192.01 o 
  -2   2  30       33.75       30.84    133.26 o 
   0   2  30     2207.68     2524.87    183.72 o 
   2   2  30     1298.30     1262.99    211.80 o 
   4   2  30     1779.61     1654.97    192.08 o 
 -11   3  30      706.66      603.64    179.32 o 
  -9   3  30     4571.70     4741.15    249.91 o 
  -7   3  30      269.76      125.67    157.85 o 
  -5   3  30     1151.54     1213.79    179.87 o 
  -3   3  30    11867.06    11846.46    462.18 o 
  -1   3  30     1872.73     2007.44    231.04 o 
   1   3  30     4520.76     4670.12    281.79 o 
 -13   1  31     2828.87     2694.28    260.60 o 
 -11   1  31     5013.61     5036.69    745.10 o 
  -9   1  31     6460.09     6254.77    314.82 o 
  -7   1  31      537.34      497.59    196.53 o 
  -5   1  31        5.97     -125.54    129.36 o 
  -3   1  31     5885.00     5817.35    240.28 o 
  -1   1  31     1558.82     1647.76    174.30 o 
   1   1  31     4849.51     5006.48    198.42 o 
   3   1  31     1421.43     1537.66    239.51 o 
 -12   2  31     3576.68     3880.96    230.84 o 
 -10   2  31     3022.46     3161.66    218.58 o 
  -8   2  31     7469.65     7275.88    375.51 o 
  -6   2  31     4719.89     5129.73    235.66 o 
  -4   2  31      372.94      532.89    152.74 o 
  -2   2  31       88.16      100.62    179.53 o 
   0   2  31       41.65      148.97    148.85 o 
   2   2  31     2610.22     2548.66    249.89 o 
  -9   3  31      516.13      236.91    241.89 o 
  -7   3  31       25.33       18.41    160.78 o 
  -5   3  31       85.68        0.01    164.58 o 
  -3   3  31     2056.97     2062.53    229.72 o 
  -1   3  31        5.50      185.00    276.36 o 
 -12   0  32      925.37      910.80    314.38 o 
 -10   0  32     8334.03     8480.96    502.79 o 
  -8   0  32     8372.33     7893.06    486.33 o 
  -6   0  32     3551.97     3307.83    370.56 o 
  -4   0  32     4483.66     4863.81    391.56 o 
  -2   0  32     6238.43     6331.61    303.96 o 
   0   0  32       64.14       78.09    234.65 o 
   2   0  32     5651.84     5692.18    299.73 o 
 -13   1  32      477.57      489.81    213.97 o 
 -11   1  32      375.55      188.41    199.98 o 
  -9   1  32      228.62      245.58    199.03 o 
  -7   1  32      639.27      768.31    207.85 o 
  -5   1  32     1355.09     1271.14    216.67 o 
  -3   1  32       94.98      391.11    150.34 o 
  -1   1  32      728.15      747.94    208.26 o 
   1   1  32      111.88      108.86    132.88 o 
 -10   2  32       93.04      239.10    164.98 o 
  -8   2  32      478.40      579.92    172.96 o 
  -6   2  32      849.40      883.91    278.96 o 
  -4   2  32     3198.57     3246.80    259.31 o 
  -2   2  32      249.63      227.45    189.76 o 
   0   2  32      195.01      149.25    156.15 o 
  -9   1  33      900.66      767.96    419.65 o 
  -7   1  33      453.35      504.65    205.65 o 
  -5   1  33      609.01      458.12    202.24 o 
  -3   1  33    11041.98    12029.56    560.47 o 
  -1   1  33      937.11     1101.27    185.52 o 
                                                 
